# Supplementary material for: Fibre Refractometry for Minimally Invasive Sugar Content Measurements within Produce
Source: Sensors (Basel). 2024 Sep 30;24(19):6336. doi: 10.3390/s24196336 (PMC11479293; doi:10.3390/s24196336)
Supplement: Supplementary file 1 [file sensors-24-06336-s001.zip]

Archive with 7 entries (7 files):
- Figure S1_0.0Bx_IterativeSSC.csv
- Figure S1_0.0Bx_temperature.csv
- Figure S1_0.0Bx_UncorrectedSSC.csv
- Figure S1_15.1Bx_IterativeSSC.csv
- Figure S1_15.1Bx_temperature.csv
- Figure S1_15.1Bx_UncorrectedSSC.csv
- Figure S2.xlsx
