# Supplementary material for: Fibre Refractometry for Minimally Invasive Sugar Content Measurements within Produce
Source: Sensors (Basel). 2024 Sep 30;24(19):6336. doi: 10.3390/s24196336 (PMC11479293; doi:10.3390/s24196336)
Supplement: Supplementary file 1 [file sensors-24-06336-s001.zip › Figure S1_0.0Bx_IterativeSSC.csv]

Figure No.	2
Panel	bottom
Line	Iterative Method SSC
Time (s), SSC (degrees Bx)
0.0	-0.747350893794153
11.0	-0.8150550206394294
23.0	-0.7640562997878656
35.0	-0.8543001559607297
47.0	-0.8490750311391783
58.0	-0.7764151855261193
70.0	-0.8566889722474753
82.0	-0.7696666560868136
93.0	-0.8793431847828825
105.0	-0.9125536330006954
117.0	-0.7399000433648926
129.0	-0.7841374557717514
140.0	-0.841444006865324
152.0	-0.837810365202467
164.0	-0.8543392440347344
176.0	-0.8302846311352184
187.0	-0.7920704193979592
199.0	-0.8411351770084193
211.0	-0.921184336095151
223.0	-0.8354498548773666
234.0	-0.7942431334132949
246.0	-0.7744137897109383
258.0	-0.826436876392525
269.0	-0.8061974057002214
281.0	-0.7700700062650203
293.0	-0.8126338414351074
304.0	-0.9701357322220552
316.0	-0.9910914458536929
328.0	-0.9596574831475569
340.0	-0.7725436638854886
351.0	-0.8997251886792299
363.0	-0.8788209974624579
375.0	-0.9552277933361587
387.0	-0.8758472026435318
398.0	-0.9115268695080577
410.0	-0.9703050025484016
422.0	-0.9144457908161988
434.0	-0.7915289433536545
445.0	-0.945486234591876
457.0	-0.9012181807457007
469.0	-0.9101651600659089
480.0	-0.9373543472879134
492.0	-0.916491965848794
503.0	-0.9773526882405216
515.0	-0.8648510316875021
527.0	-0.9360042596722314
538.0	-0.919023163261189
550.0	-0.9515185058518042
562.0	-1.0024715587507487
573.0	-1.0561546979770793
585.0	-1.1208345713376149
596.0	-1.0293726581613767
608.0	-0.9565140749797761
620.0	-0.988159592464149
631.0	-0.9939459728817033
643.0	-0.9620159410188239
655.0	-0.902910944513497
667.0	-0.8738979500216718
678.0	-0.9039910236169716
690.0	-0.9534928147626045
701.0	-0.9069991123400102
713.0	-0.9796685490225742
725.0	-0.9369081016873676
736.0	-0.8681757062649608
748.0	-0.8886485252066166
760.0	-0.9464594963558256
772.0	-0.9581737661812066
783.0	-0.9876181252235932
795.0	-1.0878779215072152
807.0	-0.9574253076252234
818.0	-0.9889291892987851
830.0	-1.052097555509811
842.0	-1.010825281496016
853.0	-1.0974053646701993
865.0	-0.9858651269632241
877.0	-0.9666971880673173
888.0	-1.0208906783660507
900.0	-0.9913326778166522
912.0	-1.0124123914223566
923.0	-1.000160667650748
935.0	-1.006660397969405
947.0	-0.9622555788773548
959.0	-1.0111042942337396
970.0	-0.9789812934325212
982.0	-0.9623104722693452
994.0	-1.056947909186679
1006.0	-1.0807680105209823
1017.0	-1.1731461039369335
1029.0	-1.0975165067238886
1041.0	-1.077602704950608
1053.0	-0.9491668218265069
1065.0	-1.025960117493605
1076.0	-0.9612442754768719
1088.0	-0.9168474791886014
1100.0	-1.006410179274569
1111.0	-0.9956237916804003
1123.0	-0.8815473339298644
1135.0	-0.945271261738295
1147.0	-0.8840503035382986
1158.0	-0.8745694166871604
1170.0	-0.9489143366628752
1182.0	-0.8914951819463621
1194.0	-0.9280190129312533
1205.0	-0.8687876501703098
1217.0	-1.0129033730673913
1229.0	-0.940333527059598
1241.0	-1.0684533137345202
1252.0	-1.070440434254305
1264.0	-1.1287296289122484
1276.0	-1.064401051619136
1288.0	-0.9831720133825624
1299.0	-1.0799979533444624
1311.0	-1.1210759168443356
1323.0	-1.036944179043122
1335.0	-1.092762361918207
1346.0	-1.1211956071677602
1358.0	-1.0356397896706406
1370.0	-1.0849588703010642
1382.0	-1.0300033745631227
1394.0	-1.0254704249833984
1405.0	-0.9876023060178447
1417.0	-1.0046298485415603
1429.0	-1.0270300473220142
1441.0	-0.9869128145786394
1452.0	-0.9157380686714808
1464.0	-0.8957841536191777
1476.0	-0.9161754211215697
1488.0	-0.881490653936428
1500.0	-0.881789581381591
1511.0	-0.8801131264288944
1523.0	-0.7991468634798417
1535.0	-0.7452893334754774
1547.0	-0.858369856452932
1558.0	-0.8975034699323993
1570.0	-0.9247439173538139
1582.0	-0.8715511865330271
1594.0	-0.9588833406659419
1605.0	-0.8827075310999302
1617.0	-0.8596858373199439
1629.0	-0.9499314741683527
1641.0	-0.883988516445693
1652.0	-0.8627998985956672
1664.0	-0.8972673553032033
1676.0	-0.8192587444805961
1688.0	-0.8333692208722803
1700.0	-1.061797004100652
1711.0	-0.9210745126494361
1723.0	-1.002844943109341
1735.0	-1.0402624832443084
1747.0	-0.9383502232588615
1758.0	-0.8872571556309125
1770.0	-0.7420451484059403
1782.0	-0.9679979134772482
1794.0	-0.8975137854653956
1805.0	-1.020251414606074
1817.0	-0.9878223445097339
1829.0	-0.7693569882554813
1841.0	-0.8982703499512397
1852.0	-0.9904390946981734
1864.0	-0.9365416993294376
1876.0	-0.9128040363585971
1887.0	-0.9092552388739353
1899.0	-1.0117286331628488
1911.0	-0.9606481236131748
1923.0	-0.9296344285091793
1934.0	-1.0190424749867908
1946.0	-1.0003612352131093
1958.0	-0.9101519976299068
1970.0	-0.9141369138875594
1981.0	-0.8930387048774194
1993.0	-0.8436175216336593
2005.0	-0.9174650654938764
2017.0	-0.8958438704744445
2029.0	-0.8265008948352633
2040.0	-0.9123916448963477
2052.0	-0.9306543185309086
2118.0	-0.908220551687258
2130.0	-0.9638710114712943
2141.0	-0.9358122010637198
2153.0	-0.8947995653484064
2165.0	-0.8611333228684608
2177.0	-0.9829946445132397
2188.0	-0.8784076871973261
2200.0	-0.8958117798477222
2212.0	-0.952017537950065
2223.0	-1.0381272879714432
2235.0	-0.8965864225778726
2247.0	-0.8653326005204772
2258.0	-0.896060288596018
2270.0	-1.0428908080628143
2282.0	-1.0059261988361723
2294.0	-0.9275233501439002
2305.0	-0.9391627140641354
2317.0	-0.8152736416488542
2329.0	-0.9018011388679239
2341.0	-0.8529095112522277
2353.0	-0.9014341943942082
2364.0	-0.863709079915699
2376.0	-0.9120302753685805
2388.0	-1.0358893253686303
2400.0	-0.9647755049189944
2411.0	-1.0718103592438906
2423.0	-0.9907397052834647
2435.0	-1.0256494217733614
2447.0	-0.9707583768568145
2458.0	-1.0142016845217257
