# Supplementary material for: Fibre Refractometry for Minimally Invasive Sugar Content Measurements within Produce
Source: Sensors (Basel). 2024 Sep 30;24(19):6336. doi: 10.3390/s24196336 (PMC11479293; doi:10.3390/s24196336)
Supplement: Supplementary file 1 [file sensors-24-06336-s001.zip › Figure S1_0.0Bx_temperature.csv]

Figure No.	2
Panel	bottom
Line	Temperature
Time (s), temp (degrees C)
-1.0	25.665786639483343
1.0	25.662532198377622
3.0	25.659246310943793
5.0	25.655954864039682
7.0	25.652682770959185
9.0	25.649453669780844
11.0	25.646289643362856
13.0	25.643210964217403
16.0	25.640235867255516
18.0	25.637380352983794
20.0	25.63465802338469
22.0	25.632079952538213
24.0	25.629654593890354
26.0	25.627387725702803
28.0	25.625282435503326
30.0	25.623339143368707
33.0	25.62155566282971
35.0	25.619927297313893
37.0	25.618446969491874
39.0	25.617105380704412
41.0	25.61589119765257
43.0	25.614791263476544
45.0	25.613790830164334
47.0	25.61287380899968
50.0	25.612023035520135
52.0	25.611220545265386
54.0	25.610447856474398
56.0	25.60968625565088
58.0	25.6089170814398
60.0	25.608122001840762
62.0	25.607283279817057
64.0	25.606384022849284
67.0	25.605408412680838
69.0	25.604341912204404
71.0	25.603171447039607
73.0	25.60188555990553
75.0	25.60047453659083
77.0	25.598930503216504
79.0	25.597247495360584
81.0	25.59542150026105
84.0	25.59345047368876
86.0	25.591334333222935
88.0	25.589074929606895
90.0	25.58667599763444
92.0	25.58414308767328
94.0	25.581483478628808
96.0	25.578706073019816
98.0	25.575821274815816
101.0	25.57284085067714
103.0	25.569777775299862
105.0	25.56664606177306
107.0	25.563460578183623
109.0	25.560236852127304
111.0	25.556990865251805
113.0	25.553738840316214
115.0	25.550497023410053
118.0	25.547281463999447
120.0	25.54410779539913
122.0	25.540991018146755
124.0	25.53794528880502
126.0	25.534983717096384
128.0	25.532118174727188
130.0	25.52935911942049
132.0	25.526715437548944
135.0	25.524194308553994
137.0	25.52180109416818
139.0	25.519539255307976
141.0	25.51741029922794
143.0	25.515413758915667
145.0	25.51354720579624
147.0	25.511806295911768
149.0	25.510184849053974
152.0	25.508674959824887
154.0	25.507267139221913
156.0	25.50595048507625
158.0	25.50471287947744
160.0	25.50354121114788
162.0	25.50242162058479
164.0	25.501339765662816
166.0	25.50028110526889
169.0	25.499231198409507
171.0	25.498176016090355
173.0	25.49710226312173
175.0	25.49599770685362
177.0	25.494851509712163
179.0	25.493654562331237
181.0	25.492399814072623
183.0	25.491082597789287
186.0	25.489700945762355
188.0	25.488255893799625
190.0	25.486751770528016
192.0	25.485196468969026
194.0	25.483601697559543
196.0	25.481983207859123
198.0	25.480360996283785
200.0	25.478759477371224
203.0	25.477207626348616
205.0	25.475739089134077
207.0	25.474392258310406
209.0	25.473210314007236
211.0	25.472241228973267
213.0	25.471537737400254
215.0	25.47115726727639
217.0	25.471161836207326
220.0	25.471617910763406
222.0	25.472596229524655
224.0	25.4741715901671
226.0	25.476422601244654
228.0	25.479431399798713
230.0	25.483283336510286
232.0	25.48806663069222
234.0	25.493871997925435
237.0	25.500792253552852
239.0	25.508921895574954
241.0	25.518356670767155
243.0	25.52919312808488
245.0	25.541528163633252
247.0	25.555458561552253
249.0	25.57108053494664
251.0	25.588489270476202
254.0	25.60777847962659
256.0	25.62903995916694
258.0	25.65236316284961
260.0	25.677834785936845
262.0	25.705538363592172
264.0	25.735553883578575
266.0	25.767957413246528
268.0	25.80282074069241
271.0	25.840211030234226
273.0	25.880190492812044
275.0	25.922816072417607
277.0	25.9681391501529
279.0	26.01620526807186
281.0	26.067053875591935
283.0	26.120718101791706
285.0	26.177224557066364
288.0	26.236593167277558
290.0	26.29883704275663
292.0	26.36396238345052
294.0	26.43196842041873
296.0	26.502847393069302
298.0	26.576584561033375
300.0	26.65315824935172
302.0	26.73253992554331
305.0	26.81469430698329
307.0	26.899579496827897
309.0	26.987147146583464
311.0	27.07734264324784
313.0	27.170105318658386
315.0	27.265368678453424
317.0	27.363060648124765
319.0	27.463103833954705
322.0	27.56541579702842
324.0	27.66990933893501
326.0	27.776492798250803
328.0	27.885070357519538
330.0	27.995542361153742
332.0	28.10780564515552
334.0	28.221753879536045
336.0	28.337277923923054
339.0	28.45426619632168
341.0	28.57260505441259
343.0	28.692179188101232
345.0	28.812872021182702
347.0	28.934566118924742
349.0	29.057143597314415
351.0	29.180486528959975
353.0	29.304477340258583
356.0	29.42899919436478
358.0	29.553936354730784
360.0	29.679174524679315
362.0	29.804601159862514
364.0	29.93010575258697
366.0	30.05558008928234
368.0	30.1809184840286
370.0	30.306017991628508
373.0	30.430778603409454
375.0	30.555103428282994
377.0	30.678898861050282
379.0	30.802074739550505
381.0	30.924544491679058
383.0	31.04622527242781
385.0	31.16703809017354
387.0	31.28690792070162
390.0	31.40576380693295
392.0	31.523538942031625
394.0	31.64017073360217
396.0	31.75560084715219
398.0	31.86977522788627
400.0	31.982644100929306
402.0	32.09416195088845
404.0	32.20428748221902
407.0	32.31298356243424
409.0	32.420217150877114
411.0	32.525959216253746
413.0	32.63018464604328
415.0	32.732872150269266
417.0	32.83400416144474
419.0	32.93356673227635
421.0	33.03154943280195
424.0	33.12794524848948
426.0	33.22275048022155
428.0	33.315964646386966
430.0	33.40759038697416
432.0	33.497633369677466
434.0	33.58610219815671
436.0	33.673008322333914
438.0	33.75836595010151
441.0	33.84219195943108
443.0	33.924505809627135
445.0	34.00532945011736
447.0	34.08468722468819
449.0	34.162605768703564
451.0	34.23911389675627
453.0	34.31424247838129
455.0	34.38802429981509
458.0	34.46049391025327
460.0	34.53168745163221
462.0	34.60164247159184
464.0	34.67039771985209
466.0	34.73799292876781
468.0	34.8044685794853
470.0	34.86986565593855
472.0	34.93422538969112
475.0	34.99758899914111
477.0	35.059997426747046
479.0	35.121491077763125
481.0	35.18210956380735
483.0	35.24189145467103
485.0	35.30087404191774
487.0	35.35909311767679
489.0	35.41658277157585
492.0	35.47337520812943
494.0	35.52950058618658
496.0	35.58498688131502
498.0	35.63985977133989
500.0	35.69414254470506
502.0	35.74785603100107
504.0	35.80101855303768
506.0	35.8536459001832
509.0	35.90575132319049
511.0	35.95734555125138
513.0	36.008436832412784
515.0	36.059030998544664
517.0	36.10913155564642
519.0	36.15873979949271
521.0	36.20785495575121
523.0	36.256474343052595
526.0	36.30459355705189
528.0	36.35220667307688
530.0	36.39930646440925
532.0	36.44588463261555
534.0	36.49193204571498
536.0	36.5374389795087
538.0	36.58239535723028
540.0	36.626790982742754
543.0	36.67061576273176
545.0	36.71385991375631
547.0	36.756514150584486
549.0	36.79856985291319
551.0	36.84001920842086
553.0	36.88085533112645
555.0	36.92107235503362
557.0	36.96066550388071
560.0	36.99963113850007
562.0	37.03796678380146
564.0	37.075671137640136
566.0	37.11274406374208
568.0	37.14918657051284
570.0	37.18500077722033
572.0	37.22018986894089
574.0	37.25475804171904
577.0	37.28871043945133
579.0	37.322053084126935
581.0	37.354792801360794
583.0	37.386937143517
585.0	37.41849431289707
587.0	37.44947308732446
589.0	37.479882749978614
591.0	37.50973302459968
594.0	37.539034016374416
596.0	37.56779615807689
598.0	37.59603016047518
600.0	37.62374696570458
602.0	37.65095770219943
604.0	37.677673639704246
606.0	37.70390614284986
608.0	37.72966662195788
611.0	37.75496648021521
613.0	37.77981705710023
615.0	37.804229568815835
617.0	37.82821504721775
619.0	37.85178427912181
621.0	37.87494774800645
623.0	37.89771558009697
625.0	37.92009749658259
628.0	37.94210277327724
630.0	37.96374020843759
632.0	37.98501809871644
634.0	38.00594422247407
636.0	38.02652582907517
638.0	38.046769632452225
640.0	38.0666818071937
642.0	38.08626798578707
645.0	38.105533256291565
647.0	38.12448216038424
649.0	38.143118692274435
651.0	38.16144629940902
653.0	38.17946788624888
655.0	38.197185822710956
657.0	38.21460195899278
659.0	38.231717648218414
662.0	38.24853377767694
664.0	38.265050808554676
666.0	38.28126882315162
668.0	38.297187577768426
670.0	38.31280655890291
672.0	38.328125040189256
674.0	38.34314213769477
676.0	38.35785686174206
679.0	38.37226816417518
681.0	38.386374980734566
683.0	38.40017626886225
685.0	38.41367104176666
687.0	38.426858399822436
689.0	38.43973756029608
691.0	38.45230788601807
693.0	38.46456891311894
696.0	38.47652037747702
698.0	38.48816223916443
700.0	38.49949470395748
702.0	38.510518240970164
704.0	38.521233595708736
706.0	38.531641798236684
708.0	38.54174416653184
710.0	38.551542305431276
713.0	38.56103810183846
715.0	38.570233717217995
717.0	38.579131578829056
719.0	38.58773437148548
721.0	38.596045031693684
723.0	38.60406674574609
725.0	38.61180295278992
727.0	38.61925735319591
730.0	38.62643392191945
732.0	38.63333692611546
734.0	38.639970946069056
736.0	38.646340898492156
738.0	38.65245206122816
740.0	38.65831009814573
742.0	38.663921082493324
744.0	38.66929151656409
747.0	38.67442834548872
749.0	38.67933896334959
751.0	38.68403121034802
753.0	38.688513360101034
755.0	38.69279409617065
757.0	38.696882476906005
759.0	38.700787887868785
761.0	38.70451998146395
764.0	38.708088603751705
766.0	38.71150370868843
768.0	38.71477526027728
770.0	38.71791312352633
772.0	38.720926945852035
774.0	38.72382603140038
776.0	38.72661921140333
778.0	38.729314714126815
781.0	38.731920038222896
783.0	38.73444183330172
785.0	38.73688579132751
787.0	38.739256552096954
789.0	38.741557625496576
791.0	38.743791332435684
793.0	38.74595876552312
795.0	38.74805976988017
798.0	38.750092943969115
800.0	38.7520556599756
802.0	38.753944103151305
804.0	38.75575332955327
806.0	38.757477341688535
808.0	38.75910918155336
810.0	38.76064104032282
812.0	38.76206438346915
815.0	38.76337008947952
817.0	38.76454859969816
819.0	38.76559007617079
821.0	38.76648456384585
823.0	38.767222153251616
825.0	38.76779313984058
827.0	38.768188176527055
829.0	38.76839841650294
832.0	38.76841564410498
834.0	38.768232392249146
836.0	38.76784204566214
838.0	38.76723892958083
840.0	38.76641838359038
842.0	38.76537682008615
844.0	38.7641117668454
846.0	38.76262189345332
849.0	38.760907021755884
851.0	38.75896812105406
853.0	38.75680728932789
855.0	38.75442772234235
857.0	38.75183367302607
859.0	38.74903040381791
861.0	38.74602413448149
863.0	38.7428219872668
866.0	38.73943193055582
868.0	38.735862721455746
870.0	38.73212384721971
872.0	38.72822546479301
874.0	38.72417833717467
876.0	38.71999376485079
878.0	38.71568351054072
880.0	38.711259715861615
883.0	38.706734809068166
885.0	38.702121403627864
887.0	38.69743218796325
889.0	38.69267980725316
891.0	38.68787673886332
893.0	38.68303516374829
895.0	38.6781668368054
897.0	38.673282959514225
900.0	38.668394058271986
902.0	38.66350987173411
904.0	38.65863925030649
906.0	38.65379007066424
908.0	38.64896916759583
910.0	38.64418228460969
912.0	38.6394340438468
914.0	38.63472793500884
917.0	38.63006632213212
919.0	38.62545046619404
921.0	38.62088056104641
923.0	38.616355780238166
925.0	38.61187433278361
927.0	38.607433526456
929.0	38.603029837444915
931.0	38.59865898531964
934.0	38.594316012486395
936.0	38.589995367743946
938.0	38.58569099384559
940.0	38.58139641888232
942.0	38.57710485082148
944.0	38.57280927400737
946.0	38.56850254617927
948.0	38.56417749448564
951.0	38.559827008740235
953.0	38.55544412974253
955.0	38.55102213019716
957.0	38.546554585927616
959.0	38.54203543571122
961.0	38.53745902887575
963.0	38.532820160487624
965.0	38.528114094534125
968.0	38.523336576141126
970.0	38.518483834558474
972.0	38.51355257912988
974.0	38.50853999047681
976.0	38.50344370863403
978.0	38.498261819185984
980.0	38.4929928379229
982.0	38.487635694133495
985.0	38.48218971211416
987.0	38.47665458980231
989.0	38.471030372974774
991.0	38.46531742353955
993.0	38.45951638114272
995.0	38.453628118292045
997.0	38.44765369006571
999.0	38.44159428014335
1002.0	38.43545114550195
1004.0	38.429225562635196
1006.0	38.42291877834671
1008.0	38.41653196782981
1010.0	38.41006620191237
1012.0	38.403522424339144
1014.0	38.39690143912145
1016.0	38.39020390729768
1019.0	38.38343035170868
1021.0	38.37658116762064
1023.0	38.36965663651999
1025.0	38.362656940473
1027.0	38.35558217517975
1029.0	38.34843236099217
1031.0	38.341207452231025
1033.0	38.33390734578214
1036.0	38.32653189010913
1038.0	38.319080895610156
1040.0	38.31155414684692
1042.0	38.303951416647514
1044.0	38.29627248144615
1046.0	38.28851713668723
1048.0	38.280685210936426
1050.0	38.27277657749225
1053.0	38.264791162652266
1055.0	38.25672895031444
1057.0	38.24858998321583
1059.0	38.24037436175518
1061.0	38.23208224197756
1063.0	38.223713834756396
1065.0	38.21526940830342
1067.0	38.206749295897176
1070.0	38.19815391025771
1072.0	38.18948376534898
1074.0	38.18073950563622
1076.0	38.17192194204606
1078.0	38.16303209312353
1080.0	38.15407122931508
1082.0	38.14504091810666
1084.0	38.135943067880454
1087.0	38.126779968725224
1089.0	38.11755432899833
1091.0	38.10826930708485
1093.0	38.098928538423486
1095.0	38.08953615843148
1097.0	38.080096822336166
1099.0	38.07061572296816
1101.0	38.06109860733335
1104.0	38.05155179232171
1106.0	38.041982179199664
1108.0	38.032397265639595
1111.0	38.02280515311431
1113.0	38.013214546656776
1115.0	38.003634743499056
1117.0	37.994075607221916
1119.0	37.98454752467973
1121.0	37.97506134376224
1123.0	37.96562829089471
1125.0	37.95625986824797
1127.0	37.94696773200004
1129.0	37.93776355437816
1131.0	37.92865887321914
1133.0	37.919664933302364
1135.0	37.91079252390205
1137.0	37.90205181697358
1139.0	37.89345221006447
1141.0	37.885002177448996
1143.0	37.876709132279224
1145.0	37.86857930183886
1147.0	37.86061761734719
1149.0	37.85282761924153
1151.0	37.8452113784836
1153.0	37.837769434139716
1155.0	37.83050074721722
1157.0	37.8234026705453
1159.0	37.81647093443086
1161.0	37.80969964776211
1163.0	37.803081314030436
1165.0	37.79660686156934
1167.0	37.79026568744066
1169.0	37.78404571481528
1171.0	37.77793346415859
1173.0	37.771914138907576
1175.0	37.765971726622915
1177.0	37.76008911669593
1179.0	37.754248235316766
1181.0	37.74843019749534
1183.0	37.7426154747374
1185.0	37.736784075886824
1187.0	37.73091573789094
1189.0	37.72499012288807
1191.0	37.71898701799633
1193.0	37.71288653436486
1195.0	37.70666930226342
1197.0	37.70031665914802
1199.0	37.69381082779725
1201.0	37.68713508185481
1203.0	37.68027389653895
1205.0	37.67321308290997
1207.0	37.66593990477698
1209.0	37.658443177884
1211.0	37.65071335138607
1213.0	37.64274257192701
1215.0	37.63452473105842
1217.0	37.62605549730529
1219.0	37.617332334592454
1221.0	37.608354508695975
1223.0	37.59912308284263
1225.0	37.589640902733805
1227.0	37.57991257037317
1229.0	37.56994440533242
1231.0	37.55974439161527
1233.0	37.54932210820186
1235.0	37.53868864174954
1237.0	37.52785648065591
1239.0	37.516839390448666
1241.0	37.505652271040645
1243.0	37.49431099684978
1245.0	37.4828322413028
1247.0	37.47123328781121
1249.0	37.45953182981925
1251.0	37.44774576301936
1253.0	37.435892973464036
1255.0	37.4239911260407
1257.0	37.41205745825868
1259.0	37.400108584187514
1261.0	37.38816031275879
1263.0	37.37622748383074
1265.0	37.3643238246382
1267.0	37.35246182853378
1269.0	37.34065265716525
1271.0	37.32890606635423
1273.0	37.317230355057895
1275.0	37.30563233617284
1277.0	37.294117327790666
1279.0	37.2826891638356
1281.0	37.27135022357467
1283.0	37.26010148005177
1285.0	37.248942567911186
1287.0	37.23787187114372
1289.0	37.22688663080763
1291.0	37.215983071812126
1293.0	37.20515654672184
1295.0	37.194401693566874
1297.0	37.18371260401407
1299.0	37.17308299803347
1301.0	37.162506401304725
1303.0	37.15197632187849
1305.0	37.1414864229387
1307.0	37.13103068889676
1309.0	37.12060358244405
1311.0	37.11020019052694
1313.0	37.09981635747754
1315.0	37.08944880372594
1317.0	37.07909522857591
1319.0	37.068754395346495
1321.0	37.05842619680295
1323.0	37.04811169856635
1325.0	37.037813158476496
1327.0	37.02753402060867
1329.0	37.017278883358685
1331.0	37.00705344144554
1333.0	36.99686440202618
1335.0	36.98671937563542
1337.0	36.976626743319386
1339.0	36.966595501985246
1341.0	36.956635090733144
1343.0	36.94675520192265
1345.0	36.93696558177346
1347.0	36.927275825906065
1349.0	36.91769517507811
1351.0	36.90823231568725
1353.0	36.89889518887044
1355.0	36.88969081151855
1357.0	36.880625112189556
1359.0	36.871702784482366
1361.0	36.86292715980962
1363.0	36.85430010092151
1365.0	36.84582191729333
1367.0	36.83749130361829
1369.0	36.82930530292609
1371.0	36.8212592960748
1373.0	36.813347019428534
1375.0	36.805560612275734
1377.0	36.79789069476086
1379.0	36.790326475796014
1381.0	36.7828558888889
1383.0	36.77546575244357
1385.0	36.76814195008321
1387.0	36.760869625975744
1389.0	36.75363339001532
1391.0	36.746417527950804
1393.0	36.73920621198633
1395.0	36.73198370791531
1397.0	36.7247345755224
1399.0	36.717443859752166
1401.0	36.71009727078509
1403.0	36.702681351430826
1405.0	36.69518363005203
1407.0	36.68759275672754
1409.0	36.67989861984552
1411.0	36.672092440057554
1413.0	36.664166838738815
1415.0	36.65611587887826
1417.0	36.647935077517644
1419.0	36.639621390126386
1421.0	36.63117316831784
1423.0	36.62259009296855
1425.0	36.613873085187464
1427.0	36.6050241978417
1429.0	36.59604649061642
1431.0	36.58694389198152
1433.0	36.57772105198405
1435.0	36.5683831903042
1437.0	36.55893594414996
1439.0	36.54938522012479
1441.0	36.53973705340254
1443.0	36.529997476800084
1445.0	36.520172401904375
1447.0	36.51026751422991
1449.0	36.50028818414816
1451.0	36.490239394822666
1453.0	36.48012568778517
1455.0	36.4699511264463
1457.0	36.45971927778312
1459.0	36.44943321236254
1461.0	36.439095522461365
1463.0	36.42870835738612
1465.0	36.418273474435146
1467.0	36.40779230341765
1469.0	36.39726602218615
1471.0	36.38669564022088
1473.0	36.376082087096165
1475.0	36.365426302817795
1477.0	36.35472932743594
1479.0	36.343992387716455
1481.0	36.33321697874449
1483.0	36.32240493813058
1485.0	36.31155851031856
1487.0	36.30068039870663
1489.0	36.28977380380139
1491.0	36.27884244603304
1493.0	36.26789057199329
1495.0	36.25692294291692
1497.0	36.245944804439006
1499.0	36.23496183702623
1501.0	36.22398008700839
1503.0	36.213005879019185
1505.0	36.20204571198417
1507.0	36.19110614221193
1509.0	36.18019365803758
1511.0	36.169314550508425
1513.0	36.15847478403094
1515.0	36.14767987023897
1517.0	36.13693474794966
1519.0	36.12624367190467
1521.0	36.11561011271944
1523.0	36.105036669911755
1525.0	36.09452499932211
1527.0	36.084075756047
1529.0	36.07368855419361
1531.0	36.063361945048314
1533.0	36.0530934154318
1535.0	36.042879408060244
1537.0	36.03271536552062
1539.0	36.02259579876039
1541.0	36.01251437977733
1543.0	36.00246405680658
1545.0	35.992437189126555
1547.0	35.98242569782078
1549.0	35.97242122841372
1551.0	35.962415321190065
1553.0	35.952399585178306
1555.0	35.94236587215309
1557.0	35.93230644750159
1559.0	35.92221415536509
1561.0	35.91208257602498
1563.0	35.90190617392489
1565.0	35.891680434897005
1567.0	35.88140199103623
1569.0	35.871068731291686
1571.0	35.860679895348504
1573.0	35.85023614793199
1575.0	35.83973963053481
1577.0	35.82919398793009
1579.0	35.81860436757576
1581.0	35.80797739078266
1583.0	35.79732109507749
1585.0	35.78664484765069
1587.0	35.77595923035556
1589.0	35.76527589740553
1591.0	35.75460740760421
1593.0	35.743967033758366
1595.0	35.73336855304474
1597.0	35.72282602333666
1599.0	35.71235355129029
1601.0	35.70196505797352
1603.0	35.69167404718499
1605.0	35.68149338081007
1607.0	35.671435064852155
1609.0	35.66151004914088
1611.0	35.65172804301107
1613.0	35.64209734845958
1615.0	35.632624711659574
1617.0	35.62331519351433
1619.0	35.61417206022598
1621.0	35.60519669549091
1623.0	35.596388536649705
1625.0	35.58774503766698
1627.0	35.57926166201364
1629.0	35.5709319082162
1631.0	35.56274736997214
1633.0	35.55469783151776
1635.0	35.546771397774194
1637.0	35.538954657950974
1639.0	35.53123288064076
1641.0	35.52359023771787
1643.0	35.51601005348049
1645.0	35.508475074561254
1647.0	35.50096775520883
1649.0	35.49347055159015
1651.0	35.485966217936145
1653.0	35.4784380970207
1655.0	35.470870397838524
1657.0	35.463248454243626
1659.0	35.455558959373505
1661.0	35.44779017173101
1663.0	35.43993208983915
1665.0	35.43197659351583
1667.0	35.4239175509864
1669.0	35.415750891962844
1671.0	35.40747464719778
1673.0	35.39908895489291
1675.0	35.39059603393671
1677.0	35.382000123520776
1679.0	35.37330738845146
1681.0	35.36452578961835
1683.0	35.355664919727786
1685.0	35.34673580553367
1687.0	35.3377506792176
1689.0	35.32872272303858
1691.0	35.31966579266443
1693.0	35.31059412554682
1695.0	35.301522041188896
1697.0	35.292463640142
1699.0	35.28343250817595
1701.0	35.27444143146564
1703.0	35.26550212791984
1705.0	35.25662499902977
1707.0	35.247818905974185
1709.0	35.23909097330532
1711.0	35.23044642335562
1713.0	35.221888444390665
1715.0	35.213418095289214
1717.0	35.20503424901396
1719.0	35.19673357626898
1721.0	35.1885105695805
1723.0	35.18035760684127
1725.0	35.17226505244828
1727.0	35.164221393662686
1729.0	35.156213409533876
1731.0	35.14822636937485
1733.0	35.140244257304914
1735.0	35.13225001890001
1737.0	35.124225825506166
1739.0	35.11615335117709
1741.0	35.10801405658477
1743.0	35.09978947398025
1745.0	35.09146148758386
1747.0	35.08301260447945
1749.0	35.074426211859034
1751.0	35.065686817180385
1753.0	35.0567802684842
1755.0	35.04769395285614
1757.0	35.038416971848726
1759.0	35.02894029344243
1761.0	35.01925688056762
1763.0	35.00936179616516
1765.0	34.99925228427717
1767.0	34.98892782597468
1769.0	34.97839016836853
1771.0	34.967643324764886
1773.0	34.95669354435954
1775.0	34.9455492507053
1777.0	34.93422094934331
1779.0	34.922721106169845
1781.0	34.91106399907822
1783.0	34.899265546096366
1785.0	34.88734311364708
1787.0	34.87531530866677
1789.0	34.86320175816738
1791.0	34.85102287967389
1793.0	34.83879964614653
1795.0	34.82655334951138
1797.0	34.814305367361406
1799.0	34.80207693735678
1801.0	34.789888943382294
1803.0	34.7777617168669
1805.0	34.7657148559865
1807.0	34.75376706479814
1809.0	34.74193601367561
1811.0	34.73023822173363
1813.0	34.718688961358225
1815.0	34.70730218463129
1817.0	34.696090471294156
1819.0	34.685064997793766
1821.0	34.67423552682923
1823.0	34.66361041669424
1825.0	34.65319664960967
1827.0	34.642999878117195
1829.0	34.63302448837901
1831.0	34.62327367886899
1833.0	34.613749552512786
1835.0	34.60445321991296
1837.0	34.595384910843435
1839.0	34.586544090607944
1841.0	34.57792957717403
1843.0	34.56953965457012
1845.0	34.56137217834325
1847.0	34.553424670037565
1849.0	34.54569439917504
1851.0	34.53817845234576
1853.0	34.53087378940377
1855.0	34.52377728670078
1857.0	34.51688576724829
1859.0	34.51019601789359
1861.0	34.5037047938738
1863.0	34.497408811147416
1865.0	34.49130472659814
1867.0	34.48538910588002
1869.0	34.47965837870906
1871.0	34.474108781901855
1873.0	34.46873629126485
1875.0	34.463536544332776
1877.0	34.45850475679494
1879.0	34.453635636121376
1881.0	34.44892329622766
1883.0	34.44436117687304
1885.0	34.439941971008736
1887.0	34.435657562791384
1889.0	34.43149897863995
1891.0	34.42745635347544
1893.0	34.423518914004276
1895.0	34.419674980591616
1897.0	34.41591198893452
1899.0	34.412216532222864
1901.0	34.40857442360306
1903.0	34.40497077767143
1905.0	34.40139010878414
1907.0	34.39781644336242
1909.0	34.394233442985545
1911.0	34.39062453483278
1913.0	34.386973046045284
1915.0	34.383262338817346
1917.0	34.37947594336674
1919.0	34.375597686312624
1921.0	34.371611812391315
1923.0	34.3675030978586
1925.0	34.36325695437237
1927.0	34.3588595226068
1929.0	34.354297755253924
1931.0	34.34955948934301
1933.0	34.344633507997415
1935.0	34.33950959207455
1937.0	34.334178562689175
1939.0	34.32863231609771
1941.0	34.32286385244533
1943.0	34.31686729943191
1945.0	34.31063793131738
1947.0	34.30417218311536
1949.0	34.297467659413144
1951.0	34.29052313706666
1953.0	34.28333856113749
1955.0	34.2759150338356
1957.0	34.26825479667822
1959.0	34.26036120626911
1961.0	34.25223870388443
1963.0	34.243892778551896
1965.0	34.2353299227796
1967.0	34.226557579662426
1969.0	34.21758407987735
1971.0	34.20841856729081
1973.0	34.199070912644196
1975.0	34.189551615855535
1977.0	34.17987169851537
1979.0	34.170042588892755
1981.0	34.16007600214154
1983.0	34.14998381847754
1985.0	34.13977796202962
1987.0	34.129470283049976
1989.0	34.119072446333824
1991.0	34.10859582901842
1993.0	34.09805143123665
1995.0	34.08744980311712
1997.0	34.076800991170465
1999.0	34.0661145062846
2001.0	34.0553993145674
2003.0	34.0446638512154
2005.0	34.03391605653336
2007.0	34.02316343228684
2009.0	34.01241311578428
2011.0	34.00167196848236
2013.0	33.99094667552922
2015.0	33.980243852509474
2017.0	33.96957015566482
2019.0	33.958932391930496
2021.0	33.94833762524903
2023.0	33.9377932758157
2025.0	33.92730720901541
2027.0	33.91688781069531
2029.0	33.906544045284
2031.0	33.89628549346105
2033.0	33.88612236673409
2035.0	33.87606549727861
2037.0	33.86612630251087
2039.0	33.85631672493332
2041.0	33.84664914868901
2043.0	33.83713629476465
2045.0	33.82779109676501
2047.0	33.818626558926006
2049.0	33.809655598019134
2051.0	33.80089087125462
2053.0	33.79234459309375
2055.0	33.78402834480548
2057.0	33.7759528814789
2059.0	33.768127941839275
2061.0	33.76056206635929
2063.0	33.75326242870139
2065.0	33.74623468468194
2067.0	33.73948284212486
2069.0	33.73300915445345
2071.0	33.726814040562736
2073.0	33.72089603314764
2075.0	33.71525175713672
2077.0	33.709875939208715
2079.0	33.70476144845011
2081.0	33.69989936698804
2083.0	33.695279088096484
2085.0	33.69088843815507
2087.0	33.68671381814635
2089.0	33.68274036011887
2091.0	33.67895209416902
2093.0	33.67533212191683
2095.0	33.671862792945085
2097.0	33.668525880944586
2099.0	33.66530275621645
2101.0	33.66217455088877
2103.0	33.65912231311943
2105.0	33.656127146951064
2107.0	33.653170335223805
2109.0	33.65023344377444
2111.0	33.6472984059508
2113.0	33.64434758720707
2115.0	33.64136383018182
2117.0	33.638330481203035
2119.0	33.63523139963865
2121.0	33.6320509519631
2123.0	33.62877399287289
2125.0	33.6253858361786
2127.0	33.621872218414474
2129.0	33.618219258121115
2131.0	33.61441341371462
2133.0	33.61044144299298
2135.0	33.60629036770442
2137.0	33.60194744695701
2139.0	33.59740016330183
2141.0	33.5926362249584
2143.0	33.58764358685568
2145.0	33.58241049201217
2147.0	33.57692553343998
2149.0	33.57117773546682
2151.0	33.56515665247504
2153.0	33.5588524827631
2155.0	33.55225619527115
2157.0	33.545359666762344
2159.0	33.53815582652584
2161.0	33.5306388049964
2163.0	33.52280408210918
2165.0	33.51464863076376
2167.0	33.50617105052747
2169.0	33.49737168686718
2171.0	33.48825273181375
2173.0	33.478818302799226
2175.0	33.46907449715123
2177.0	33.45902942024581
2179.0	33.448693185719094
2181.0	33.43807788657245
2183.0	33.427197536478495
2185.0	33.41606798111233
2187.0	33.40470678005669
2189.0	33.39313306083029
2191.0	33.38136734760905
2193.0	33.36943136787568
2195.0	33.357347840419834
2197.0	33.345140247989455
2199.0	33.33283259765295
2201.0	33.32044917169561
2203.0	33.308014271815324
2205.0	33.29555195967342
2207.0	33.28308579749584
2209.0	33.27063859319174
2211.0	33.25823215498206
2213.0	33.24588706054132
2215.0	33.233622445213804
2217.0	33.22145581319152
2219.0	33.20940287480829
2221.0	33.19747741246271
2223.0	33.18569117718532
2225.0	33.1740538174231
2227.0	33.16257284114949
2229.0	33.151253611884016
2231.0	33.140099378580416
2233.0	33.129111338640655
2235.0	33.118288732604306
2237.0	33.10762896839815
2239.0	33.097127772455
2241.0	33.08677936451029
2243.0	33.07657665239611
2245.0	33.0665114427176
2247.0	33.05657466308026
2249.0	33.046756591655424
2251.0	33.03704709026769
2253.0	33.02743583770071
2255.0	33.017912560461625
2257.0	33.008467258757996
2259.0	32.99909042567684
2261.0	32.98977325730123
2263.0	32.980507850935744
2265.0	32.97128738817874
2267.0	32.962106299585614
2269.0	32.95296040811161
2271.0	32.94384704918795
2273.0	32.934765166004965
2275.0	32.92571537925311
2277.0	32.916700030962204
2279.0	32.90772320197262
2281.0	32.89879070219973
2283.0	32.889910032710574
2285.0	32.88109031897579
2287.0	32.87234221536437
2289.0	32.86367778175379
2291.0	32.85511033383831
2293.0	32.84665426916534
2295.0	32.83832487095304
2297.0	32.830138091388854
2299.0	32.822110315713154
2301.0	32.81425810836709
2303.0	32.80659794302587
2305.0	32.79914591929608
2307.0	32.79191746994561
2309.0	32.78492706360784
2311.0	32.77818790882128
2313.0	32.77171166576699
2315.0	32.76550817200324
2317.0	32.759585188024445
2319.0	32.75394816785122
2321.0	32.748600059264426
2323.0	32.74354113782224
2325.0	32.73876887849662
2327.0	32.73427786858041
2329.0	32.73005976518694
2331.0	32.72610329985349
2333.0	32.72239433139439
2335.0	32.71891594653302
2337.0	32.71564860642156
2339.0	32.71257033618278
2341.0	32.7096569540509
2343.0	32.70688233641824
2345.0	32.70421871497835
2347.0	32.70163700200607
2349.0	32.69910713946478
2351.0	32.69659846705478
2353.0	32.694080103658486
2355.0	32.69152133617166
2357.0	32.68889200958661
2359.0	32.68616291227344
2361.0	32.68330615051514
2363.0	32.680295506491916
2365.0	32.677106774118805
2367.0	32.673718067442515
2369.0	32.67011009674817
2371.0	32.66626640813872
2373.0	32.66217358313326
2375.0	32.65782139577088
2377.0	32.65320292571924
2379.0	32.64831462691415
2381.0	32.64315635229556
2383.0	32.63773133617007
2385.0	32.63204613648154
2387.0	32.62611053975165
2389.0	32.61993743165886
2391.0	32.613542636183105
2393.0	32.60694472600408
2395.0	32.600164806484415
2397.0	32.59322627520667
2399.0	32.586154558726506
2401.0	32.57897682799808
2403.0	32.5717216940119
2405.0	32.564418885732444
2407.0	32.55709891329171
2409.0	32.54979272024255
2411.0	32.542531329270616
2413.0	32.53534548610971
2415.0	32.528265306637465
2417.0	32.52131993227979
2419.0	32.514537198900406
2421.0	32.50794332444038
2423.0	32.5015626207955
2425.0	32.495417235490656
2427.0	32.48952692825342
2429.0	32.48390888655711
2431.0	32.47857758283711
2433.0	32.473544674636315
2435.0	32.46881894752705
2437.0	32.46440629939613
2439.0	32.46030976386476
2441.0	32.456529570482225
2443.0	32.453063239647705
2445.0	32.44990571045704
2447.0	32.44704949955094
2449.0	32.44448488860943
2451.0	32.44220013753365
2453.0	32.44018171964653
2455.0	32.438414574567894
2457.0	32.43688237409118
2459.0	32.43556779662566
