# Supplementary material for: Fibre Refractometry for Minimally Invasive Sugar Content Measurements within Produce
Source: Sensors (Basel). 2024 Sep 30;24(19):6336. doi: 10.3390/s24196336 (PMC11479293; doi:10.3390/s24196336)
Supplement: Supplementary file 1 [file sensors-24-06336-s001.zip › Figure S1_0.0Bx_UncorrectedSSC.csv]

Figure No.	2
Panel	bottom
Line	Uncorrected SSC
Time (s), SSC (degrees Bx)
0.0	-0.7938918555376941
11.0	-0.8604794195063328
23.0	-0.8086445610583424
35.0	-0.8981527106314916
47.0	-0.8925252885859886
58.0	-0.8197167952189179
70.0	-0.8996034530233217
82.0	-0.812155624054878
93.0	-0.9210228623963679
105.0	-0.9532652316536933
117.0	-0.7797332173758691
129.0	-0.8229079682969517
140.0	-0.8794504786338931
152.0	-0.8752555273464478
164.0	-0.891346015081296
176.0	-0.8669735071691572
187.0	-0.8284236460699852
199.0	-0.8769004542004952
211.0	-0.9564554193652388
223.0	-0.8708648858486111
234.0	-0.8308764490640542
246.0	-0.8142200212914379
258.0	-0.8722002150106634
269.0	-0.8614672552549443
281.0	-0.8401807550677862
293.0	-0.902318119073236
304.0	-1.0828367614644454
316.0	-1.1359150069806458
328.0	-1.1402228358611326
340.0	-0.9941524077095285
351.0	-1.1643707305244175
363.0	-1.1896686868934387
375.0	-1.3127843943659334
387.0	-1.2855094067186192
398.0	-1.3628355697679913
410.0	-1.4653306823966779
422.0	-1.4541449098992918
434.0	-1.3723351623637654
445.0	-1.557119633977821
457.0	-1.5470586619178217
469.0	-1.5876874834976102
480.0	-1.63978348516924
492.0	-1.645171713754599
503.0	-1.729897590716157
515.0	-1.6421608750526013
527.0	-1.734825114200279
538.0	-1.7392935131170295
550.0	-1.7913405875412303
562.0	-1.8601896257025696
573.0	-1.9301972042332873
585.0	-2.0095554057062266
596.0	-1.9321164373498554
608.0	-1.8741930888331733
620.0	-1.9170398559431971
631.0	-1.9324231456559295
643.0	-1.9112513409438612
655.0	-1.862083415152433
667.0	-1.8415460103870154
678.0	-1.8781414125078337
690.0	-1.933929392928849
701.0	-1.8932705144507331
713.0	-1.96994250230246
725.0	-1.9322560340789792
736.0	-1.8675057093884082
748.0	-1.8904241972912028
760.0	-1.949759762865285
772.0	-1.9629450829128159
783.0	-1.9931999300225811
795.0	-2.093327897722848
807.0	-1.9655368280948358
818.0	-1.9972234177944188
830.0	-2.059841724450289
842.0	-2.018853522262795
853.0	-2.1035064828445496
865.0	-1.9920157222159576
877.0	-1.971079598459577
888.0	-2.0225202124259645
900.0	-1.9909854404373137
912.0	-2.0092092070795995
923.0	-1.9950708885471347
935.0	-1.9993355628329594
947.0	-1.9532312338882578
959.0	-1.9992753938728864
970.0	-1.965492744833322
982.0	-1.9463115765610037
994.0	-2.0369446906765467
1006.0	-2.0574746186215394
1017.0	-2.1455354166491003
1029.0	-2.0674300965915577
1041.0	-2.044197827229813
1053.0	-1.9136760517730567
1065.0	-1.98510584564506
1076.0	-1.9174349226322718
1088.0	-1.8692552595762302
1100.0	-1.9527166547073067
1111.0	-1.9383074849283546
1123.0	-1.8207213395644957
1135.0	-1.8788369625000338
1147.0	-1.814038639686012
1158.0	-1.8011410718374299
1170.0	-1.8711436845786817
1182.0	-1.811386100790801
1194.0	-1.8443411000602217
1205.0	-1.7827022607593348
1217.0	-1.9208887473753637
1229.0	-1.8444045746083568
1241.0	-1.965339707897641
1252.0	-1.9618110197393037
1264.0	-2.0132125653409263
1276.0	-1.9436752108553108
1288.0	-1.8577038343468244
1299.0	-1.9482414336284588
1311.0	-1.9834418494009818
1323.0	-1.895091411333729
1335.0	-1.944994629003646
1346.0	-1.9684433530700696
1358.0	-1.879223479342262
1370.0	-1.923626998839097
1382.0	-1.8654633952190425
1394.0	-1.8573139404774306
1405.0	-1.8165109708312241
1417.0	-1.8293541635208035
1429.0	-1.847120619110172
1441.0	-1.8027740602147104
1452.0	-1.7278991837024127
1464.0	-1.7030274502499565
1476.0	-1.7178770463520274
1488.0	-1.6782058314964228
1500.0	-1.6730302924753475
1511.0	-1.6663780014171552
1523.0	-1.5810460748006436
1535.0	-1.5226781841716357
1547.0	-1.6294264518754364
1558.0	-1.6635482699116517
1570.0	-1.6854149069581572
1582.0	-1.6276528760571483
1594.0	-1.708714665202725
1605.0	-1.6287496448078174
1617.0	-1.601239824955834
1629.0	-1.6861643371629302
1641.0	-1.6171284364261722
1652.0	-1.5928156709328658
1664.0	-1.6231281226713066
1676.0	-1.5419820506924569
1688.0	-1.5516298882182502
1700.0	-1.7730555068600324
1711.0	-1.630026940181834
1723.0	-1.7068299896286294
1735.0	-1.7399518585443707
1747.0	-1.6352366089991033
1758.0	-1.5807567195084444
1770.0	-1.4322959569670672
1782.0	-1.650304891332202
1794.0	-1.5748180215766496
1805.0	-1.6908634233434923
1817.0	-1.6532620184372917
1829.0	-1.4321797189899728
1841.0	-1.55532547628679
1852.0	-1.6430588780423607
1864.0	-1.5865760454752114
1876.0	-1.5604653765053538
1887.0	-1.5549555251483695
1899.0	-1.6544766648182347
1911.0	-1.6022492473483991
1923.0	-1.5697509628513933
1934.0	-1.6561996547188307
1946.0	-1.6349994252419287
1958.0	-1.5423755667811576
1970.0	-1.5422994854250134
1981.0	-1.5172854597807608
1993.0	-1.4635403263627138
2005.0	-1.5316154895909344
2017.0	-1.5052163756708932
2029.0	-1.431698604370714
2040.0	-1.5124353495003402
2052.0	-1.5262672882920043
2118.0	-1.4917442273882464
2130.0	-1.5452569757660366
2141.0	-1.515664767714412
2153.0	-1.4724740948354378
2165.0	-1.4357570223480705
2177.0	-1.5521397949511417
2188.0	-1.4440070101110738
2200.0	-1.4557273417875678
2212.0	-1.5057070182375774
2223.0	-1.585937360642648
2235.0	-1.4406791284927298
2247.0	-1.4049696715616031
2258.0	-1.4314191548605026
2270.0	-1.5726707278145753
2282.0	-1.5320048681250693
2294.0	-1.450461419881076
2305.0	-1.458744819963118
2317.0	-1.3330609212828142
2329.0	-1.4165701621110665
2341.0	-1.366612046628838
2353.0	-1.4135207032990371
2364.0	-1.3750001348179912
2376.0	-1.4211423544616215
2388.0	-1.5414281727532464
2400.0	-1.4679702947214852
2411.0	-1.5710414556231183
2423.0	-1.48768583927803
2435.0	-1.5198506365773867
2447.0	-1.4638533376024858
2458.0	-1.506098512217403
