# Supplementary material for: Fibre Refractometry for Minimally Invasive Sugar Content Measurements within Produce
Source: Sensors (Basel). 2024 Sep 30;24(19):6336. doi: 10.3390/s24196336 (PMC11479293; doi:10.3390/s24196336)
Supplement: Supplementary file 1 [file sensors-24-06336-s001.zip › Figure S1_15.1Bx_IterativeSSC.csv]

Figure No.	2
Panel	top
Line	Iterative Method SSC
Time (s), SSC (degrees Bx)
0.0	14.530655523168084
12.0	14.66036836430183
23.0	14.727133797468483
35.0	14.767499760845615
47.0	14.792610642436472
58.0	14.753315284107297
70.0	14.75431480816322
82.0	14.698901419721174
94.0	14.72423700811127
105.0	14.677279385373751
117.0	14.643352987526455
129.0	14.61980586876983
141.0	14.756178499438047
152.0	14.779697213891192
164.0	14.764194130588148
176.0	14.699126457769152
188.0	14.623979971944193
199.0	14.66262518836275
211.0	14.602218435613878
223.0	14.75093241090988
235.0	14.76226449179228
246.0	14.696051431324648
258.0	14.687172880541397
270.0	14.703272333052492
281.0	14.643903248492924
293.0	14.657740405402919
305.0	14.684804718294279
316.0	14.787885636994776
328.0	14.71031447083627
340.0	14.701841523034664
463.0	14.574325094424761
475.0	14.62550320664251
487.0	14.513654664498244
498.0	14.45976126189848
510.0	14.400941623224837
522.0	14.501539907692711
533.0	14.456122318187086
545.0	14.571727841825139
557.0	14.594511809767392
568.0	14.484337226523458
580.0	14.496136162788826
592.0	14.611057230050164
603.0	14.489165092683331
615.0	14.570145835882958
627.0	14.579615520000837
638.0	14.544902595003348
650.0	14.561152514726167
662.0	14.519966995670552
674.0	14.650848369041366
685.0	14.517517596543748
697.0	14.46451085576781
709.0	14.426342386111177
720.0	14.418571959819237
732.0	14.476288164745554
744.0	14.43335459492641
755.0	14.435477567778799
767.0	14.463051581150024
779.0	14.41481456268705
791.0	14.394931655734897
802.0	14.424589863401426
814.0	14.481700787878951
826.0	14.472288397409
837.0	14.35406251032109
849.0	14.400475958160339
861.0	14.448437221496974
872.0	14.47795171915615
884.0	14.447333152996405
896.0	14.4246959246947
907.0	14.420269236318125
919.0	14.564718682100988
931.0	14.469938812621821
942.0	14.557024118977088
954.0	14.592765423431056
966.0	14.5172718006305
977.0	14.590526807068747
989.0	14.528621242975248
1001.0	14.45608575778485
1012.0	14.434505207389972
1024.0	14.444508326292855
1036.0	14.46920215715447
1048.0	14.511668619907466
1059.0	14.482154087171706
1071.0	14.477576689999053
1083.0	14.50483397647492
1094.0	14.547703423246833
1106.0	14.47570650480606
1118.0	14.429734306193975
1130.0	14.464156059704475
1141.0	14.454226985853497
1153.0	14.481177643241502
1165.0	14.452589009774366
1177.0	14.404756629800486
1188.0	14.468144317323473
1200.0	14.492376344594799
1212.0	14.425615753526294
1223.0	14.438783896206036
1235.0	14.466144226289623
1247.0	14.416083377108487
1259.0	14.406208579533159
1270.0	14.494091782609885
1282.0	14.457640242941071
1294.0	14.51717192719002
1306.0	14.43510168927562
1317.0	14.509485996737641
1329.0	14.56080170502716
1341.0	14.533487704653927
1353.0	14.485985663738047
1364.0	14.574349898049622
1376.0	14.615933058528984
1388.0	14.55051391950158
1400.0	14.604845283579895
1411.0	14.599179590299013
1423.0	14.5618757227156
1435.0	14.553806121461676
1447.0	14.546420334592833
1458.0	14.62316009097535
1470.0	14.670834347503458
1482.0	14.614209108758189
1493.0	14.56845789929131
1505.0	14.595373220104277
1517.0	14.563428503357082
1529.0	14.595804447208542
1540.0	14.45006360415373
1552.0	14.523500611301527
1564.0	14.560681672199472
1576.0	14.503481136151485
1588.0	14.493260615021445
1599.0	14.505484447671286
1611.0	14.462650630025506
1622.0	14.483397204997651
1634.0	14.492737020004887
1646.0	14.500347141192998
1657.0	14.540472655292087
1669.0	14.497206853521059
1681.0	14.456269921201706
1692.0	14.545651372751529
1704.0	14.460007955411283
1715.0	14.485452429583615
1727.0	14.470498117350703
1739.0	14.466861603867862
1750.0	14.426526542099985
1762.0	14.429091152062263
1774.0	14.385805340960683
1785.0	14.493329872788893
1797.0	14.432835442650148
1809.0	14.412913810185476
1820.0	14.32077793097436
1832.0	14.327845110655787
1843.0	14.327250549552986
1855.0	14.41237039480883
1867.0	14.494565731490974
1878.0	14.55866422639196
1890.0	14.532998517040834
1902.0	14.550567343680095
1913.0	14.59271872524098
1925.0	14.556421393682259
1936.0	14.445717634758592
1948.0	14.425302001479215
1960.0	14.408035213372985
1971.0	14.411741173596383
1983.0	14.48554390548684
1995.0	14.493193939990595
2006.0	14.54592897709784
2018.0	14.46866905176838
2030.0	14.530733029813192
2041.0	14.40970034857678
2053.0	14.318975909092737
2064.0	14.387138631766708
2076.0	14.382637981611039
2088.0	14.254593006028546
2099.0	14.330214720868598
2111.0	14.410558436029106
2123.0	14.289999185206561
2134.0	14.331812208029463
2146.0	14.31145706549675
