# Supplementary material for: Fibre Refractometry for Minimally Invasive Sugar Content Measurements within Produce
Source: Sensors (Basel). 2024 Sep 30;24(19):6336. doi: 10.3390/s24196336 (PMC11479293; doi:10.3390/s24196336)
Supplement: Supplementary file 1 [file sensors-24-06336-s001.zip › Figure S1_15.1Bx_temperature.csv]

Figure No.	2
Panel	top
Line	Temperature
Time (s), temp (degrees C)
0.0	25.36
1.0	25.41
2.0	25.47
3.0	25.53
4.0	25.59
5.0	25.67
6.0	25.72
7.0	25.78
8.0	25.84
9.0	25.91
10.0	25.98
11.0	26.03
12.0	26.1
13.0	26.18
14.0	26.24
15.0	26.29
16.0	26.36
17.0	26.42
18.0	26.49
19.0	26.55
20.0	26.62
21.0	26.69
22.0	26.76
23.0	26.82
24.0	26.88
25.0	26.94
26.0	27.01
27.0	27.07
28.0	27.12
29.0	27.17
30.0	27.25
31.0	27.29
32.0	27.36
33.0	27.41
34.0	27.48
35.0	27.53
36.0	27.59
37.0	27.64
38.0	27.72
39.0	27.8
40.0	27.85
41.0	27.9
42.0	27.95
43.0	28.01
44.0	28.06
45.0	28.11
46.0	28.18
47.0	28.23
48.0	28.29
49.0	28.33
50.0	28.39
51.0	28.42
52.0	28.47
53.0	28.53
54.0	28.59
55.0	28.65
56.0	28.7
57.0	28.75
58.0	28.79
59.0	28.85
60.0	28.89
61.0	28.94
62.0	29.01
63.0	29.05
64.0	29.1
65.0	29.15
66.0	29.2
67.0	29.24
68.0	29.29
69.0	29.33
70.0	29.4
71.0	29.44
72.0	29.49
73.0	29.54
74.0	29.57
75.0	29.62
76.0	29.67
77.0	29.72
78.0	29.77
79.0	29.82
80.0	29.86
81.0	29.89
82.0	29.93
83.0	29.98
84.0	30.04
85.0	30.08
86.0	30.12
87.0	30.16
88.0	30.2
89.0	30.24
90.0	30.28
91.0	30.32
92.0	30.38
93.0	30.42
94.0	30.46
95.0	30.51
96.0	30.54
97.0	30.58
98.0	30.61
99.0	30.66
100.0	30.71
101.0	30.74
102.0	30.79
103.0	30.82
104.0	30.86
105.0	30.89
106.0	30.94
107.0	30.97
108.0	31.02
109.0	31.04
110.0	31.09
111.0	31.12
112.0	31.15
113.0	31.19
114.0	31.22
115.0	31.26
116.0	31.29
117.0	31.34
118.0	31.37
119.0	31.41
120.0	31.45
121.0	31.48
122.0	31.51
123.0	31.55
124.0	31.58
125.0	31.63
126.0	31.66
127.0	31.69
128.0	31.73
129.0	31.76
130.0	31.8
131.0	31.81
132.0	31.86
133.0	31.9
134.0	31.93
135.0	31.97
136.0	31.98
137.0	32.02
138.0	32.04
139.0	32.08
140.0	32.1
141.0	32.14
142.0	32.18
143.0	32.2
144.0	32.23
145.0	32.26
146.0	32.29
147.0	32.32
148.0	32.34
149.0	32.38
150.0	32.41
151.0	32.44
152.0	32.47
153.0	32.5
154.0	32.53
155.0	32.56
156.0	32.59
157.0	32.63
158.0	32.65
159.0	32.69
160.0	32.72
161.0	32.76
162.0	32.79
163.0	32.82
164.0	32.86
165.0	32.92
166.0	32.96
167.0	32.97
168.0	33.02
169.0	33.05
170.0	33.1
171.0	33.13
172.0	33.18
173.0	33.23
174.0	33.27
175.0	33.31
176.0	33.34
177.0	33.39
178.0	33.43
179.0	33.48
180.0	33.52
181.0	33.58
182.0	33.63
183.0	33.67
184.0	33.72
185.0	33.76
186.0	33.81
187.0	33.85
188.0	33.89
189.0	33.96
190.0	33.99
191.0	34.05
192.0	34.1
193.0	34.16
194.0	34.2
195.0	34.25
196.0	34.29
197.0	34.36
198.0	34.41
199.0	34.45
200.0	34.49
201.0	34.54
202.0	34.59
203.0	34.63
204.0	34.68
205.0	34.74
206.0	34.78
207.0	34.82
208.0	34.87
209.0	34.91
210.0	34.96
211.0	34.99
212.0	35.03
213.0	35.09
214.0	35.12
215.0	35.18
216.0	35.23
217.0	35.27
218.0	35.31
219.0	35.35
220.0	35.39
221.0	35.44
222.0	35.48
223.0	35.52
224.0	35.55
225.0	35.6
226.0	35.64
227.0	35.67
228.0	35.7
229.0	35.76
230.0	35.79
231.0	35.83
232.0	35.86
233.0	35.91
234.0	35.94
235.0	35.98
236.0	36.02
237.0	36.06
238.0	36.1
239.0	36.13
240.0	36.17
241.0	36.19
242.0	36.24
243.0	36.27
244.0	36.31
245.0	36.34
246.0	36.38
247.0	36.41
248.0	36.44
249.0	36.48
250.0	36.5
251.0	36.54
252.0	36.57
253.0	36.61
254.0	36.66
255.0	36.69
256.0	36.73
257.0	36.76
258.0	36.79
259.0	36.81
260.0	36.85
261.0	36.88
262.0	36.92
263.0	36.95
264.0	36.98
265.0	37.01
266.0	37.04
267.0	37.07
268.0	37.09
269.0	37.13
270.0	37.16
271.0	37.19
272.0	37.22
273.0	37.25
274.0	37.28
275.0	37.31
276.0	37.34
277.0	37.36
278.0	37.4
279.0	37.42
280.0	37.45
281.0	37.48
282.0	37.5
283.0	37.53
284.0	37.55
285.0	37.58
286.0	37.61
287.0	37.64
288.0	37.66
289.0	37.69
290.0	37.71
291.0	37.74
292.0	37.76
293.0	37.78
294.0	37.81
295.0	37.83
296.0	37.87
297.0	37.88
298.0	37.92
299.0	37.94
300.0	37.96
301.0	37.98
302.0	38.02
303.0	38.03
304.0	38.06
305.0	38.08
306.0	38.1
307.0	38.13
308.0	38.14
309.0	38.18
310.0	38.2
311.0	38.22
312.0	38.24
313.0	38.27
314.0	38.29
315.0	38.31
316.0	38.33
317.0	38.35
318.0	38.37
319.0	38.4
320.0	38.41
321.0	38.43
322.0	38.45
323.0	38.47
324.0	38.5
325.0	38.51
326.0	38.54
327.0	38.56
328.0	38.58
329.0	38.6
330.0	38.61
331.0	38.64
332.0	38.65
333.0	38.68
334.0	38.7
335.0	38.72
336.0	38.74
337.0	38.76
338.0	38.77
339.0	38.79
340.0	38.82
341.0	38.83
342.0	38.86
343.0	38.87
344.0	38.89
345.0	38.89
346.0	38.93
347.0	38.94
348.0	38.97
349.0	38.98
350.0	38.99
351.0	39.01
352.0	39.02
353.0	39.04
354.0	39.05
355.0	39.08
356.0	39.09
357.0	39.11
358.0	39.12
359.0	39.14
360.0	39.15
361.0	39.17
362.0	39.18
363.0	39.2
364.0	39.21
365.0	39.23
366.0	39.25
367.0	39.27
368.0	39.28
369.0	39.3
370.0	39.31
371.0	39.33
372.0	39.34
373.0	39.36
374.0	39.37
375.0	39.4
376.0	39.41
377.0	39.43
378.0	39.43
379.0	39.45
380.0	39.46
381.0	39.48
382.0	39.49
383.0	39.51
384.0	39.52
385.0	39.53
386.0	39.55
387.0	39.56
388.0	39.57
389.0	39.58
390.0	39.6
391.0	39.62
392.0	39.62
393.0	39.63
394.0	39.64
395.0	39.65
396.0	39.67
397.0	39.67
398.0	39.69
399.0	39.72
400.0	39.72
401.0	39.73
402.0	39.73
403.0	39.75
404.0	39.76
405.0	39.78
406.0	39.78
407.0	39.79
408.0	39.81
409.0	39.82
410.0	39.83
411.0	39.83
412.0	39.85
413.0	39.86
414.0	39.88
415.0	39.89
416.0	39.89
417.0	39.9
418.0	39.92
419.0	39.93
420.0	39.94
421.0	39.95
422.0	39.95
423.0	39.97
424.0	39.98
425.0	39.99
426.0	40.0
427.0	40.01
428.0	40.01
429.0	40.03
430.0	40.04
431.0	40.05
432.0	40.06
433.0	40.06
434.0	40.07
435.0	40.08
436.0	40.1
437.0	40.1
438.0	40.11
439.0	40.12
440.0	40.12
441.0	40.13
442.0	40.14
443.0	40.15
444.0	40.15
445.0	40.16
446.0	40.16
447.0	40.18
448.0	40.19
449.0	40.2
450.0	40.2
451.0	40.21
452.0	40.22
453.0	40.23
454.0	40.23
455.0	40.25
456.0	40.26
457.0	40.26
458.0	40.26
459.0	40.26
460.0	40.28
461.0	40.28
462.0	40.3
463.0	40.3
464.0	40.31
465.0	40.31
466.0	40.31
467.0	40.32
468.0	40.32
469.0	40.33
470.0	40.34
471.0	40.35
472.0	40.36
473.0	40.37
474.0	40.37
475.0	40.38
476.0	40.38
477.0	40.39
478.0	40.4
479.0	40.4
480.0	40.41
481.0	40.41
482.0	40.42
483.0	40.41
484.0	40.42
485.0	40.43
486.0	40.43
487.0	40.43
488.0	40.45
489.0	40.44
490.0	40.45
491.0	40.46
492.0	40.47
493.0	40.47
494.0	40.47
495.0	40.47
496.0	40.47
497.0	40.49
498.0	40.48
499.0	40.5
500.0	40.5
501.0	40.51
502.0	40.51
503.0	40.52
504.0	40.51
505.0	40.52
506.0	40.53
507.0	40.53
508.0	40.53
509.0	40.53
510.0	40.54
511.0	40.54
512.0	40.55
513.0	40.55
514.0	40.56
515.0	40.55
516.0	40.56
517.0	40.56
518.0	40.57
519.0	40.58
520.0	40.58
521.0	40.59
522.0	40.58
523.0	40.58
524.0	40.59
525.0	40.59
526.0	40.59
527.0	40.6
528.0	40.61
529.0	40.61
530.0	40.61
531.0	40.61
532.0	40.62
533.0	40.63
534.0	40.63
535.0	40.63
536.0	40.63
537.0	40.62
538.0	40.63
539.0	40.63
540.0	40.63
541.0	40.63
542.0	40.63
543.0	40.64
544.0	40.64
545.0	40.64
546.0	40.65
547.0	40.66
548.0	40.65
549.0	40.66
550.0	40.65
551.0	40.66
552.0	40.66
553.0	40.66
554.0	40.66
555.0	40.66
556.0	40.66
557.0	40.66
558.0	40.67
559.0	40.67
560.0	40.67
561.0	40.67
562.0	40.68
563.0	40.67
564.0	40.68
565.0	40.68
566.0	40.68
567.0	40.67
568.0	40.67
569.0	40.68
570.0	40.67
571.0	40.68
572.0	40.68
573.0	40.69
574.0	40.68
575.0	40.69
576.0	40.68
577.0	40.68
578.0	40.69
579.0	40.69
580.0	40.69
581.0	40.69
582.0	40.69
583.0	40.69
584.0	40.69
585.0	40.69
586.0	40.69
587.0	40.69
588.0	40.69
589.0	40.69
590.0	40.69
591.0	40.69
592.0	40.69
593.0	40.69
594.0	40.69
595.0	40.69
596.0	40.69
597.0	40.69
598.0	40.69
599.0	40.69
600.0	40.69
601.0	40.69
602.0	40.68
603.0	40.69
604.0	40.68
605.0	40.68
606.0	40.69
607.0	40.69
608.0	40.69
609.0	40.68
610.0	40.68
611.0	40.69
612.0	40.69
613.0	40.68
614.0	40.69
615.0	40.68
616.0	40.69
617.0	40.69
618.0	40.68
619.0	40.69
620.0	40.68
621.0	40.68
622.0	40.68
623.0	40.68
624.0	40.67
625.0	40.68
626.0	40.67
627.0	40.68
628.0	40.68
629.0	40.68
630.0	40.67
631.0	40.67
632.0	40.66
633.0	40.66
634.0	40.67
635.0	40.66
636.0	40.67
637.0	40.66
638.0	40.67
639.0	40.66
640.0	40.67
641.0	40.66
642.0	40.65
643.0	40.65
644.0	40.65
645.0	40.65
646.0	40.65
647.0	40.65
648.0	40.65
649.0	40.64
650.0	40.64
651.0	40.64
652.0	40.63
653.0	40.64
654.0	40.63
655.0	40.63
656.0	40.63
657.0	40.63
658.0	40.63
659.0	40.63
660.0	40.63
661.0	40.63
662.0	40.63
663.0	40.62
664.0	40.62
665.0	40.62
666.0	40.62
667.0	40.61
668.0	40.61
669.0	40.61
670.0	40.6
671.0	40.6
672.0	40.6
673.0	40.6
674.0	40.59
675.0	40.58
676.0	40.58
677.0	40.59
678.0	40.58
679.0	40.58
680.0	40.57
681.0	40.58
682.0	40.58
683.0	40.57
684.0	40.57
685.0	40.57
686.0	40.57
687.0	40.56
688.0	40.56
689.0	40.55
690.0	40.55
691.0	40.54
692.0	40.54
693.0	40.53
694.0	40.54
695.0	40.53
696.0	40.53
697.0	40.53
698.0	40.53
699.0	40.53
700.0	40.52
701.0	40.52
702.0	40.51
703.0	40.51
704.0	40.51
705.0	40.51
706.0	40.5
707.0	40.5
708.0	40.5
709.0	40.49
710.0	40.48
711.0	40.49
712.0	40.47
713.0	40.47
714.0	40.47
715.0	40.47
716.0	40.47
717.0	40.46
718.0	40.47
719.0	40.46
720.0	40.46
721.0	40.45
722.0	40.45
723.0	40.44
724.0	40.44
725.0	40.43
726.0	40.43
727.0	40.42
728.0	40.42
729.0	40.42
730.0	40.42
731.0	40.42
732.0	40.41
733.0	40.41
734.0	40.41
735.0	40.41
736.0	40.4
737.0	40.4
738.0	40.4
739.0	40.38
740.0	40.38
741.0	40.38
742.0	40.37
743.0	40.37
744.0	40.37
745.0	40.37
746.0	40.37
747.0	40.36
748.0	40.36
749.0	40.35
750.0	40.35
751.0	40.34
752.0	40.34
753.0	40.33
754.0	40.33
755.0	40.33
756.0	40.31
757.0	40.32
758.0	40.31
759.0	40.31
760.0	40.31
761.0	40.31
762.0	40.3
763.0	40.29
764.0	40.29
765.0	40.29
766.0	40.29
767.0	40.28
768.0	40.27
769.0	40.27
770.0	40.26
771.0	40.26
772.0	40.26
773.0	40.25
774.0	40.25
775.0	40.24
776.0	40.23
777.0	40.23
778.0	40.22
779.0	40.22
780.0	40.21
781.0	40.22
782.0	40.21
783.0	40.21
784.0	40.21
785.0	40.2
786.0	40.2
787.0	40.19
788.0	40.18
789.0	40.18
790.0	40.17
791.0	40.17
792.0	40.16
793.0	40.16
794.0	40.15
795.0	40.15
796.0	40.15
797.0	40.15
798.0	40.15
799.0	40.13
800.0	40.13
801.0	40.12
802.0	40.12
803.0	40.11
804.0	40.11
805.0	40.1
806.0	40.1
807.0	40.1
808.0	40.09
809.0	40.09
810.0	40.08
811.0	40.08
812.0	40.07
813.0	40.07
814.0	40.06
815.0	40.06
816.0	40.05
817.0	40.05
818.0	40.05
819.0	40.04
820.0	40.03
821.0	40.04
822.0	40.03
823.0	40.02
824.0	40.02
825.0	40.01
826.0	40.01
827.0	40.0
828.0	40.0
829.0	39.99
830.0	39.99
831.0	39.99
832.0	39.98
833.0	39.97
834.0	39.97
835.0	39.97
836.0	39.96
837.0	39.96
838.0	39.95
839.0	39.94
840.0	39.94
841.0	39.94
842.0	39.93
843.0	39.93
844.0	39.92
845.0	39.91
846.0	39.9
847.0	39.9
848.0	39.89
849.0	39.89
850.0	39.89
851.0	39.88
852.0	39.88
853.0	39.87
854.0	39.87
855.0	39.85
856.0	39.86
857.0	39.85
858.0	39.84
859.0	39.83
860.0	39.83
861.0	39.83
862.0	39.82
863.0	39.82
864.0	39.81
865.0	39.81
866.0	39.8
867.0	39.79
868.0	39.78
869.0	39.78
870.0	39.78
871.0	39.78
872.0	39.77
873.0	39.78
874.0	39.76
875.0	39.76
876.0	39.75
877.0	39.74
878.0	39.74
879.0	39.73
880.0	39.73
881.0	39.72
882.0	39.72
883.0	39.71
884.0	39.71
885.0	39.7
886.0	39.7
887.0	39.68
888.0	39.69
889.0	39.67
890.0	39.67
891.0	39.66
892.0	39.66
893.0	39.65
894.0	39.64
895.0	39.64
896.0	39.63
897.0	39.63
898.0	39.62
899.0	39.62
900.0	39.61
901.0	39.61
902.0	39.6
903.0	39.6
904.0	39.59
905.0	39.59
906.0	39.58
907.0	39.57
908.0	39.57
909.0	39.56
910.0	39.56
911.0	39.55
912.0	39.55
913.0	39.54
914.0	39.54
915.0	39.53
916.0	39.52
917.0	39.52
918.0	39.51
919.0	39.51
920.0	39.51
921.0	39.5
922.0	39.49
923.0	39.49
924.0	39.47
925.0	39.47
926.0	39.46
927.0	39.46
928.0	39.46
929.0	39.46
930.0	39.44
931.0	39.44
932.0	39.44
933.0	39.43
934.0	39.43
935.0	39.42
936.0	39.41
937.0	39.41
938.0	39.41
939.0	39.4
940.0	39.4
941.0	39.38
942.0	39.38
943.0	39.37
944.0	39.36
945.0	39.36
946.0	39.36
947.0	39.35
948.0	39.35
949.0	39.34
950.0	39.33
951.0	39.33
952.0	39.31
953.0	39.31
954.0	39.3
955.0	39.3
956.0	39.29
957.0	39.29
958.0	39.29
959.0	39.28
960.0	39.27
961.0	39.26
962.0	39.26
963.0	39.25
964.0	39.25
965.0	39.25
966.0	39.24
967.0	39.23
968.0	39.23
969.0	39.22
970.0	39.21
971.0	39.2
972.0	39.2
973.0	39.2
974.0	39.2
975.0	39.19
976.0	39.18
977.0	39.16
978.0	39.16
979.0	39.16
980.0	39.14
981.0	39.14
982.0	39.14
983.0	39.14
984.0	39.12
985.0	39.12
986.0	39.11
987.0	39.1
988.0	39.1
989.0	39.09
990.0	39.09
991.0	39.09
992.0	39.08
993.0	39.07
994.0	39.08
995.0	39.06
996.0	39.05
997.0	39.04
998.0	39.04
999.0	39.04
1000.0	39.03
1001.0	39.03
1002.0	39.02
1003.0	39.02
1004.0	39.0
1005.0	39.0
1006.0	38.99
1007.0	38.99
1008.0	38.98
1009.0	38.98
1010.0	38.97
1011.0	38.96
1012.0	38.95
1013.0	38.95
1014.0	38.94
1015.0	38.93
1016.0	38.93
1017.0	38.93
1018.0	38.92
1019.0	38.91
1020.0	38.91
1021.0	38.89
1022.0	38.9
1023.0	38.88
1024.0	38.88
1025.0	38.88
1026.0	38.87
1027.0	38.86
1028.0	38.86
1029.0	38.85
1030.0	38.84
1031.0	38.84
1032.0	38.83
1033.0	38.83
1034.0	38.82
1035.0	38.82
1036.0	38.81
1037.0	38.81
1038.0	38.8
1039.0	38.8
1040.0	38.78
1041.0	38.78
1042.0	38.77
1043.0	38.77
1044.0	38.77
1045.0	38.76
1046.0	38.75
1047.0	38.75
1048.0	38.74
1049.0	38.73
1050.0	38.73
1051.0	38.72
1052.0	38.72
1053.0	38.71
1054.0	38.7
1055.0	38.69
1056.0	38.69
1057.0	38.68
1058.0	38.67
1059.0	38.67
1060.0	38.67
1061.0	38.66
1062.0	38.65
1063.0	38.65
1064.0	38.63
1065.0	38.63
1066.0	38.62
1067.0	38.62
1068.0	38.61
1069.0	38.61
1070.0	38.6
1071.0	38.6
1072.0	38.6
1073.0	38.58
1074.0	38.58
1075.0	38.56
1076.0	38.57
1077.0	38.56
1078.0	38.55
1079.0	38.55
1080.0	38.55
1081.0	38.53
1082.0	38.53
1083.0	38.52
1084.0	38.51
1085.0	38.51
1086.0	38.5
1087.0	38.5
1088.0	38.48
1089.0	38.49
1090.0	38.47
1091.0	38.47
1092.0	38.46
1093.0	38.45
1094.0	38.45
1095.0	38.45
1096.0	38.44
1097.0	38.43
1098.0	38.43
1099.0	38.42
1100.0	38.41
1101.0	38.4
1102.0	38.4
1103.0	38.4
1104.0	38.4
1105.0	38.38
1106.0	38.38
1107.0	38.36
1108.0	38.36
1109.0	38.35
1110.0	38.35
1111.0	38.34
1112.0	38.34
1113.0	38.33
1114.0	38.32
1115.0	38.32
1116.0	38.31
1117.0	38.3
1118.0	38.29
1119.0	38.29
1120.0	38.29
1121.0	38.28
1122.0	38.27
1123.0	38.26
1124.0	38.26
1125.0	38.24
1126.0	38.24
1127.0	38.24
1128.0	38.24
1129.0	38.23
1130.0	38.23
1131.0	38.21
1132.0	38.21
1133.0	38.2
1134.0	38.19
1135.0	38.19
1136.0	38.18
1137.0	38.17
1138.0	38.17
1139.0	38.16
1140.0	38.15
1141.0	38.15
1142.0	38.14
1143.0	38.14
1144.0	38.14
1145.0	38.14
1146.0	38.12
1147.0	38.11
1148.0	38.11
1149.0	38.1
1150.0	38.09
1151.0	38.09
1152.0	38.08
1153.0	38.08
1154.0	38.08
1155.0	38.06
1156.0	38.06
1157.0	38.05
1158.0	38.04
1159.0	38.04
1160.0	38.03
1161.0	38.03
1162.0	38.02
1163.0	38.01
1164.0	38.01
1165.0	38.0
1166.0	37.99
1167.0	37.99
1168.0	37.98
1169.0	37.98
1170.0	37.97
1171.0	37.96
1172.0	37.95
1173.0	37.95
1174.0	37.94
1175.0	37.93
1176.0	37.93
1177.0	37.92
1178.0	37.92
1179.0	37.91
1180.0	37.91
1181.0	37.9
1182.0	37.9
1183.0	37.89
1184.0	37.88
1185.0	37.87
1186.0	37.87
1187.0	37.87
1188.0	37.86
1189.0	37.86
1190.0	37.84
1191.0	37.84
1192.0	37.83
1193.0	37.82
1194.0	37.82
1195.0	37.82
1196.0	37.81
1197.0	37.81
1198.0	37.8
1199.0	37.78
1200.0	37.78
1201.0	37.76
1202.0	37.77
1203.0	37.76
1204.0	37.76
1205.0	37.75
1206.0	37.74
1207.0	37.74
1208.0	37.73
1209.0	37.72
1210.0	37.71
1211.0	37.71
1212.0	37.71
1213.0	37.71
1214.0	37.69
1215.0	37.68
1216.0	37.68
1217.0	37.68
1218.0	37.67
1219.0	37.66
1220.0	37.66
1221.0	37.66
1222.0	37.65
1223.0	37.64
1224.0	37.64
1225.0	37.62
1226.0	37.63
1227.0	37.62
1228.0	37.62
1229.0	37.62
1230.0	37.6
1231.0	37.6
1232.0	37.59
1233.0	37.6
1234.0	37.58
1235.0	37.58
1236.0	37.56
1237.0	37.56
1238.0	37.56
1239.0	37.55
1240.0	37.55
1241.0	37.54
1242.0	37.54
1243.0	37.52
1244.0	37.51
1245.0	37.5
1246.0	37.51
1247.0	37.5
1248.0	37.49
1249.0	37.49
1250.0	37.48
1251.0	37.48
1252.0	37.46
1253.0	37.46
1254.0	37.45
1255.0	37.45
1256.0	37.44
1257.0	37.44
1258.0	37.43
1259.0	37.42
1260.0	37.41
1261.0	37.41
1262.0	37.4
1263.0	37.39
1264.0	37.39
1265.0	37.39
1266.0	37.38
1267.0	37.38
1268.0	37.37
1269.0	37.36
1270.0	37.36
1271.0	37.35
1272.0	37.34
1273.0	37.34
1274.0	37.33
1275.0	37.33
1276.0	37.32
1277.0	37.32
1278.0	37.3
1279.0	37.3
1280.0	37.29
1281.0	37.29
1282.0	37.28
1283.0	37.27
1284.0	37.27
1285.0	37.26
1286.0	37.26
1287.0	37.24
1288.0	37.24
1289.0	37.24
1290.0	37.24
1291.0	37.22
1292.0	37.22
1293.0	37.21
1294.0	37.2
1295.0	37.2
1296.0	37.19
1297.0	37.18
1298.0	37.18
1299.0	37.18
1300.0	37.17
1301.0	37.17
1302.0	37.15
1303.0	37.14
1304.0	37.14
1305.0	37.13
1306.0	37.13
1307.0	37.11
1308.0	37.11
1309.0	37.1
1310.0	37.1
1311.0	37.09
1312.0	37.09
1313.0	37.08
1314.0	37.08
1315.0	37.08
1316.0	37.06
1317.0	37.07
1318.0	37.06
1319.0	37.05
1320.0	37.03
1321.0	37.03
1322.0	37.02
1323.0	37.02
1324.0	37.02
1325.0	37.01
1326.0	37.01
1327.0	36.99
1328.0	37.0
1329.0	36.98
1330.0	36.99
1331.0	36.97
1332.0	36.97
1333.0	36.96
1334.0	36.96
1335.0	36.95
1336.0	36.94
1337.0	36.94
1338.0	36.92
1339.0	36.93
1340.0	36.92
1341.0	36.92
1342.0	36.9
1343.0	36.91
1344.0	36.89
1345.0	36.88
1346.0	36.88
1347.0	36.87
1348.0	36.87
1349.0	36.86
1350.0	36.86
1351.0	36.85
1352.0	36.84
1353.0	36.83
1354.0	36.83
1355.0	36.83
1356.0	36.82
1357.0	36.81
1358.0	36.81
1359.0	36.8
1360.0	36.79
1361.0	36.79
1362.0	36.77
1363.0	36.78
1364.0	36.76
1365.0	36.76
1366.0	36.76
1367.0	36.74
1368.0	36.74
1369.0	36.73
1370.0	36.73
1371.0	36.71
1372.0	36.71
1373.0	36.7
1374.0	36.71
1375.0	36.7
1376.0	36.69
1377.0	36.68
1378.0	36.67
1379.0	36.67
1380.0	36.66
1381.0	36.66
1382.0	36.65
1383.0	36.65
1384.0	36.64
1385.0	36.63
1386.0	36.63
1387.0	36.62
1388.0	36.62
1389.0	36.6
1390.0	36.6
1391.0	36.6
1392.0	36.59
1393.0	36.58
1394.0	36.58
1395.0	36.58
1396.0	36.57
1397.0	36.57
1398.0	36.56
1399.0	36.55
1400.0	36.54
1401.0	36.55
1402.0	36.53
1403.0	36.53
1404.0	36.52
1405.0	36.52
1406.0	36.51
1407.0	36.5
1408.0	36.5
1409.0	36.49
1410.0	36.49
1411.0	36.48
1412.0	36.48
1413.0	36.46
1414.0	36.46
1415.0	36.45
1416.0	36.44
1417.0	36.44
1418.0	36.44
1419.0	36.43
1420.0	36.42
1421.0	36.42
1422.0	36.4
1423.0	36.4
1424.0	36.39
1425.0	36.39
1426.0	36.39
1427.0	36.38
1428.0	36.38
1429.0	36.36
1430.0	36.36
1431.0	36.35
1432.0	36.35
1433.0	36.34
1434.0	36.34
1435.0	36.34
1436.0	36.33
1437.0	36.32
1438.0	36.32
1439.0	36.31
1440.0	36.3
1441.0	36.29
1442.0	36.28
1443.0	36.28
1444.0	36.28
1445.0	36.27
1446.0	36.27
1447.0	36.27
1448.0	36.25
1449.0	36.24
1450.0	36.24
1451.0	36.23
1452.0	36.23
1453.0	36.23
1454.0	36.23
1455.0	36.21
1456.0	36.21
1457.0	36.2
1458.0	36.19
1459.0	36.19
1460.0	36.18
1461.0	36.18
1462.0	36.17
1463.0	36.18
1464.0	36.16
1465.0	36.15
1466.0	36.15
1467.0	36.14
1468.0	36.14
1469.0	36.13
1470.0	36.13
1471.0	36.13
1472.0	36.13
1473.0	36.11
1474.0	36.1
1475.0	36.1
1476.0	36.09
1477.0	36.08
1478.0	36.07
1479.0	36.07
1480.0	36.07
1481.0	36.06
1482.0	36.05
1483.0	36.05
1484.0	36.04
1485.0	36.04
1486.0	36.03
1487.0	36.03
1488.0	36.02
1489.0	36.02
1490.0	36.02
1491.0	36.01
1492.0	36.01
1493.0	35.99
1494.0	36.0
1495.0	35.98
1496.0	35.98
1497.0	35.97
1498.0	35.97
1499.0	35.97
1500.0	35.95
1501.0	35.95
1502.0	35.94
1503.0	35.94
1504.0	35.92
1505.0	35.92
1506.0	35.91
1507.0	35.91
1508.0	35.91
1509.0	35.9
1510.0	35.9
1511.0	35.89
1512.0	35.89
1513.0	35.87
1514.0	35.88
1515.0	35.86
1516.0	35.86
1517.0	35.86
1518.0	35.85
1519.0	35.85
1520.0	35.84
1521.0	35.83
1522.0	35.82
1523.0	35.82
1524.0	35.81
1525.0	35.81
1526.0	35.81
1527.0	35.8
1528.0	35.79
1529.0	35.79
1530.0	35.78
1531.0	35.77
1532.0	35.77
1533.0	35.76
1534.0	35.76
1535.0	35.76
1536.0	35.76
1537.0	35.74
1538.0	35.73
1539.0	35.72
1540.0	35.72
1541.0	35.71
1542.0	35.71
1543.0	35.71
1544.0	35.7
1545.0	35.7
1546.0	35.69
1547.0	35.69
1548.0	35.68
1549.0	35.67
1550.0	35.67
1551.0	35.65
1552.0	35.65
1553.0	35.65
1554.0	35.64
1555.0	35.63
1556.0	35.63
1557.0	35.63
1558.0	35.63
1559.0	35.62
1560.0	35.61
1561.0	35.61
1562.0	35.6
1563.0	35.6
1564.0	35.59
1565.0	35.59
1566.0	35.58
1567.0	35.57
1568.0	35.56
1569.0	35.55
1570.0	35.56
1571.0	35.55
1572.0	35.55
1573.0	35.55
1574.0	35.54
1575.0	35.53
1576.0	35.53
1577.0	35.52
1578.0	35.51
1579.0	35.51
1580.0	35.5
1581.0	35.49
1582.0	35.49
1583.0	35.49
1584.0	35.48
1585.0	35.48
1586.0	35.46
1587.0	35.45
1588.0	35.45
1589.0	35.44
1590.0	35.44
1591.0	35.44
1592.0	35.44
1593.0	35.43
1594.0	35.42
1595.0	35.42
1596.0	35.41
1597.0	35.4
1598.0	35.4
1599.0	35.39
1600.0	35.39
1601.0	35.39
1602.0	35.37
1603.0	35.37
1604.0	35.36
1605.0	35.36
1606.0	35.35
1607.0	35.35
1608.0	35.34
1609.0	35.34
1610.0	35.33
1611.0	35.32
1612.0	35.33
1613.0	35.31
1614.0	35.31
1615.0	35.3
1616.0	35.3
1617.0	35.29
1618.0	35.28
1619.0	35.28
1620.0	35.27
1621.0	35.28
1622.0	35.26
1623.0	35.26
1624.0	35.24
1625.0	35.25
1626.0	35.24
1627.0	35.23
1628.0	35.23
1629.0	35.23
1630.0	35.22
1631.0	35.21
1632.0	35.21
1633.0	35.2
1634.0	35.2
1635.0	35.19
1636.0	35.18
1637.0	35.18
1638.0	35.18
1639.0	35.17
1640.0	35.17
1641.0	35.16
1642.0	35.15
1643.0	35.14
1644.0	35.14
1645.0	35.13
1646.0	35.12
1647.0	35.12
1648.0	35.12
1649.0	35.12
1650.0	35.11
1651.0	35.11
1652.0	35.11
1653.0	35.09
1654.0	35.09
1655.0	35.08
1656.0	35.08
1657.0	35.07
1658.0	35.07
1659.0	35.07
1660.0	35.05
1661.0	35.05
1662.0	35.04
1663.0	35.04
1664.0	35.02
1665.0	35.03
1666.0	35.02
1667.0	35.02
1668.0	35.01
1669.0	35.0
1670.0	35.01
1671.0	34.99
1672.0	35.0
1673.0	34.98
1674.0	34.98
1675.0	34.97
1676.0	34.97
1677.0	34.97
1678.0	34.95
1679.0	34.96
1680.0	34.94
1681.0	34.94
1682.0	34.93
1683.0	34.93
1684.0	34.91
1685.0	34.91
1686.0	34.91
1687.0	34.91
1688.0	34.9
1689.0	34.9
1690.0	34.89
1691.0	34.88
1692.0	34.88
1693.0	34.87
1694.0	34.86
1695.0	34.86
1696.0	34.85
1697.0	34.86
1698.0	34.84
1699.0	34.85
1700.0	34.83
1701.0	34.83
1702.0	34.82
1703.0	34.81
1704.0	34.81
1705.0	34.81
1706.0	34.81
1707.0	34.8
1708.0	34.8
1709.0	34.78
1710.0	34.78
1711.0	34.78
1712.0	34.77
1713.0	34.77
1714.0	34.76
1715.0	34.75
1716.0	34.75
1717.0	34.74
1718.0	34.74
1719.0	34.73
1720.0	34.73
1721.0	34.71
1722.0	34.71
1723.0	34.7
1724.0	34.7
1725.0	34.7
1726.0	34.7
1727.0	34.7
1728.0	34.69
1729.0	34.68
1730.0	34.67
1731.0	34.66
1732.0	34.66
1733.0	34.65
1734.0	34.65
1735.0	34.65
1736.0	34.63
1737.0	34.64
1738.0	34.63
1739.0	34.62
1740.0	34.62
1741.0	34.62
1742.0	34.6
1743.0	34.61
1744.0	34.6
1745.0	34.6
1746.0	34.58
1747.0	34.58
1748.0	34.58
1749.0	34.56
1750.0	34.57
1751.0	34.55
1752.0	34.56
1753.0	34.54
1754.0	34.55
1755.0	34.54
1756.0	34.53
1757.0	34.52
1758.0	34.53
1759.0	34.53
1760.0	34.51
1761.0	34.51
1762.0	34.5
1763.0	34.5
1764.0	34.49
1765.0	34.49
1766.0	34.49
1767.0	34.47
1768.0	34.47
1769.0	34.47
1770.0	34.45
1771.0	34.45
1772.0	34.44
1773.0	34.45
1774.0	34.44
1775.0	34.43
1776.0	34.44
1777.0	34.42
1778.0	34.42
1779.0	34.41
1780.0	34.41
1781.0	34.4
1782.0	34.39
1783.0	34.39
1784.0	34.39
1785.0	34.38
1786.0	34.38
1787.0	34.37
1788.0	34.37
1789.0	34.35
1790.0	34.35
1791.0	34.35
1792.0	34.33
1793.0	34.34
1794.0	34.33
1795.0	34.33
1796.0	34.32
1797.0	34.32
1798.0	34.31
1799.0	34.3
1800.0	34.3
1801.0	34.29
1802.0	34.28
1803.0	34.28
1804.0	34.28
1805.0	34.28
1806.0	34.27
1807.0	34.26
1808.0	34.26
1809.0	34.24
1810.0	34.25
1811.0	34.23
1812.0	34.24
1813.0	34.23
1814.0	34.22
1815.0	34.22
1816.0	34.22
1817.0	34.21
1818.0	34.21
1819.0	34.19
1820.0	34.19
1821.0	34.18
1822.0	34.18
1823.0	34.18
1824.0	34.17
1825.0	34.18
1826.0	34.16
1827.0	34.16
1828.0	34.14
1829.0	34.15
1830.0	34.14
1831.0	34.13
1832.0	34.13
1833.0	34.13
1834.0	34.12
1835.0	34.12
1836.0	34.11
1837.0	34.11
1838.0	34.1
1839.0	34.09
1840.0	34.09
1841.0	34.07
1842.0	34.08
1843.0	34.07
1844.0	34.07
1845.0	34.07
1846.0	34.06
1847.0	34.06
1848.0	34.05
1849.0	34.04
1850.0	34.05
1851.0	34.03
1852.0	34.02
1853.0	34.02
1854.0	34.02
1855.0	34.02
1856.0	34.01
1857.0	34.01
1858.0	34.0
1859.0	33.99
1860.0	33.98
1861.0	33.99
1862.0	33.98
1863.0	33.97
1864.0	33.97
1865.0	33.97
1866.0	33.96
1867.0	33.96
1868.0	33.95
1869.0	33.95
1870.0	33.93
1871.0	33.93
1872.0	33.93
1873.0	33.91
1874.0	33.92
1875.0	33.92
1876.0	33.91
1877.0	33.9
1878.0	33.9
1879.0	33.9
1880.0	33.88
1881.0	33.89
1882.0	33.88
1883.0	33.86
1884.0	33.86
1885.0	33.86
1886.0	33.86
1887.0	33.85
1888.0	33.84
1889.0	33.85
1890.0	33.83
1891.0	33.83
1892.0	33.82
1893.0	33.82
1894.0	33.81
1895.0	33.81
1896.0	33.81
1897.0	33.81
1898.0	33.8
1899.0	33.81
1900.0	33.79
1901.0	33.79
1902.0	33.77
1903.0	33.78
1904.0	33.77
1905.0	33.76
1906.0	33.76
1907.0	33.76
1908.0	33.76
1909.0	33.75
1910.0	33.75
1911.0	33.75
1912.0	33.73
1913.0	33.73
1914.0	33.72
1915.0	33.72
1916.0	33.7
1917.0	33.7
1918.0	33.71
1919.0	33.7
1920.0	33.7
1921.0	33.69
1922.0	33.68
1923.0	33.68
1924.0	33.68
1925.0	33.67
1926.0	33.66
1927.0	33.66
1928.0	33.66
1929.0	33.65
1930.0	33.65
1931.0	33.65
1932.0	33.63
1933.0	33.64
1934.0	33.62
1935.0	33.63
1936.0	33.62
1937.0	33.6
1938.0	33.61
1939.0	33.6
1940.0	33.6
1941.0	33.59
1942.0	33.59
1943.0	33.59
1944.0	33.57
1945.0	33.58
1946.0	33.57
1947.0	33.56
1948.0	33.55
1949.0	33.55
1950.0	33.55
1951.0	33.54
1952.0	33.54
1953.0	33.54
1954.0	33.52
1955.0	33.53
1956.0	33.52
1957.0	33.51
1958.0	33.51
1959.0	33.5
1960.0	33.5
1961.0	33.49
1962.0	33.49
1963.0	33.49
1964.0	33.48
1965.0	33.48
1966.0	33.46
1967.0	33.47
1968.0	33.46
1969.0	33.45
1970.0	33.46
1971.0	33.44
1972.0	33.44
1973.0	33.44
1974.0	33.44
1975.0	33.43
1976.0	33.42
1977.0	33.43
1978.0	33.42
1979.0	33.4
1980.0	33.41
1981.0	33.4
1982.0	33.4
1983.0	33.39
1984.0	33.39
1985.0	33.39
1986.0	33.37
1987.0	33.39
1988.0	33.37
1989.0	33.37
1990.0	33.35
1991.0	33.35
1992.0	33.34
1993.0	33.34
1994.0	33.34
1995.0	33.34
[truncated: 152 more rows]
