# Supplementary material for: Fibre Refractometry for Minimally Invasive Sugar Content Measurements within Produce
Source: Sensors (Basel). 2024 Sep 30;24(19):6336. doi: 10.3390/s24196336 (PMC11479293; doi:10.3390/s24196336)
Supplement: Supplementary file 1 [file sensors-24-06336-s001.zip › Figure S1_15.1Bx_UncorrectedSSC.csv]

Figure No.	2
Panel	top
Line	Uncorrected SSC
Time (s), SSC (degrees Bx)
0.0	14.494470887987749
12.0	14.570872776280016
23.0	14.584902429558607
35.0	14.57244527227403
47.0	14.544687101274379
58.0	14.462610724605456
70.0	14.416381471556184
82.0	14.319551909545925
94.0	14.302877380074513
105.0	14.221641792490871
117.0	14.151503116014954
129.0	14.09385225199102
141.0	14.198742586034163
152.0	14.194952696385405
164.0	14.147057172675986
176.0	14.041914136721745
188.0	13.92041153805106
199.0	13.910977224467223
211.0	13.804062939942538
223.0	13.906028861986364
235.0	13.876775427513415
246.0	13.77523655649642
258.0	13.729693147672956
270.0	13.712390289111543
281.0	13.624201255363252
293.0	13.610633390409662
305.0	13.610099589233812
316.0	13.689791722812808
328.0	13.589352527304488
340.0	13.55860364810953
463.0	13.29192411739511
475.0	13.335265867614432
487.0	13.21904330096183
498.0	13.160561299252645
510.0	13.096210310854946
522.0	13.192591819571073
533.0	13.14254217019461
545.0	13.256756275215785
557.0	13.277533944185752
568.0	13.166806646538701
580.0	13.176638155105191
592.0	13.291133782822115
603.0	13.169693145809822
615.0	13.25133470051639
627.0	13.260769451201929
638.0	13.227146431902367
650.0	13.246219999390258
662.0	13.206148125658448
674.0	13.340389958811002
685.0	13.209469939399687
697.0	13.160499228612377
709.0	13.126309659631769
720.0	13.12144333396406
732.0	13.183730845422096
744.0	13.144785782428453
755.0	13.15072563536045
767.0	13.182973685532803
779.0	13.140645153377237
791.0	13.125605503332752
802.0	13.15991624165968
814.0	13.222525503168955
826.0	13.217903471074733
837.0	13.104872594128253
849.0	13.157755414258629
861.0	13.21122625719941
872.0	13.246314351286854
884.0	13.221486805602877
896.0	13.206494370696618
907.0	13.20774762134064
919.0	13.357322892203749
931.0	13.269483757469331
942.0	13.361895253107893
954.0	13.405025086631147
966.0	13.335436969126867
977.0	13.415926017631493
989.0	13.360797872739935
1001.0	13.294137778714404
1012.0	13.280107886020986
1024.0	13.29660318876082
1036.0	13.327727773751333
1048.0	13.376553298191448
1059.0	13.353650727739058
1071.0	13.35558695783888
1083.0	13.390161331267322
1094.0	13.439357348508734
1106.0	13.374090597211103
1118.0	13.336593340470401
1130.0	13.376422889575265
1141.0	13.37389632959049
1153.0	13.407187959972802
1165.0	13.38604877570323
1177.0	13.34572443781382
1188.0	13.414381134056818
1200.0	13.445845969925932
1212.0	13.385717221501547
1223.0	13.405225456523956
1235.0	13.437957309905224
1247.0	13.395355046926886
1259.0	13.392786198147036
1270.0	13.485807563440746
1282.0	13.456736504396025
1294.0	13.523304469286726
1306.0	13.447847907186661
1317.0	13.527393054574679
1329.0	13.58665060247875
1341.0	13.56483393418301
1353.0	13.525589159443093
1364.0	13.619940777892706
1376.0	13.667664477386362
1388.0	13.608736082111667
1400.0	13.670043907360489
1411.0	13.66975882064242
1423.0	13.639718496766578
1435.0	13.637023466122693
1447.0	13.635893754594566
1458.0	13.719493735077625
1470.0	13.77234132847197
1482.0	13.722994346574731
1493.0	13.682705866330453
1505.0	13.71572586331272
1517.0	13.689185741178866
1529.0	13.727634427035316
1540.0	13.58853523273607
1552.0	13.667893738769695
1564.0	13.710229742831315
1576.0	13.658481288649357
1588.0	13.65530874056402
1599.0	13.672747956896444
1611.0	13.636173828782214
1622.0	13.662095743534586
1634.0	13.676641779652666
1646.0	13.69120004366618
1657.0	13.73555226761427
1669.0	13.698508432430433
1681.0	13.662910197012835
1692.0	13.757218302330582
1704.0	13.677905225238716
1715.0	13.708462616446301
1727.0	13.697876593710689
1739.0	13.701158058847367
1750.0	13.66525840567568
1762.0	13.673843792075871
1774.0	13.635851800076699
1785.0	13.748204215871365
1797.0	13.693096081291339
1809.0	13.680090196918183
1820.0	13.592513495612973
1832.0	13.604687731120391
1843.0	13.609217789921749
1855.0	13.698346656289539
1867.0	13.785412447331133
1878.0	13.854432861489032
1890.0	13.834794552130639
1902.0	13.85740909246026
1913.0	13.902834572141076
1925.0	13.87172760567424
1936.0	13.765575083983233
1948.0	13.751138034756757
1960.0	13.738144238929422
1971.0	13.746902156539054
1983.0	13.824710259690617
1995.0	13.836550000726469
2006.0	13.894186680822552
2018.0	13.821343859652336
2030.0	13.88827358779355
2041.0	13.772607105505749
2053.0	13.687160340147958
2064.0	13.75931518952704
2076.0	13.759840610623547
2088.0	13.63715764508063
2099.0	13.715904149177016
2111.0	13.800193809236625
2123.0	13.684955807279733
2134.0	13.730810487693024
2146.0	13.738661852461192
