# Supplementary material for: Fibre Refractometry for Minimally Invasive Sugar Content Measurements within Produce
Source: Sensors (Basel). 2024 Sep 30;24(19):6336. doi: 10.3390/s24196336 (PMC11479293; doi:10.3390/s24196336)
Supplement: Supplementary file 1 [file sensors-24-06336-s001.zip › Figure S2.xlsx]

## Sheet: Sheet1
Sample Type		Fibre SSC measurement (Brix)	Standard Error of 5 measurements (Brix)		Prism refractometer average (Brix)	Uncertainty (Brix)
Green grape		19.5614	0.124326		19.2667	0.2
Green grape		19.1878	0.319287		19.4	0.6
Green Grape		22.905	0.0666182		22.6667	0.4
Green Grape		20.4537	0.0836044		20.4	0.2
Green Grape		22.0025	0.128626		20.3333	0.2
Green Grape		21.6743	0.0779651		21.8667	0.6
Green Grape		23.1672	0.040635		22.6333	0.2
Green Grape		20.87	0.121662		20.9	0.4
Green Grape		20.5043	0.0375103		20.5	0.2
Green Grape		20.7607	0.277872		21.1	0.2
Green Grape		22.3736	0.203434		21.8667	0.2
Green Grape		18.8436	0.135211		19	0.4
Green Grape		21.936	0.0542545		21.4333	0.4
Green Grape		21.829	0.0551487		21.3667	0.3
Green Grape		20.8466	0.0682232		21.1	0.1
Green Grape		18.0235	0.0311782		17.8333	0.6
Green Grape		17.3687	0.0804897		17.4667	0.3
Green Grape		19.3834	0.0626495		18.5667	0.2
Green Grape		19.5943	0.0600466		20.1667	0.7
Green Grape		18.5152	0.0504614		18.4667	0.2
Green Grape		19.0447	0.0734493		19.1333	0.3
Green Grape		18.4114	0.0455363		18.3667	0.2
Green Grape		19.4369	0.152854		19.9333	1.4
Green Grape		18.4543	0.0458251		19.2667	0.2
Green Grape		19.1819	0.137742		19.9333	0.3
Green Grape		19.619	0.092229		19.9	0.4
Green Grape		20.1552	0.78519		18.6333	0.4
Green Grape		18.8044	0.101587		19.1667	0.3
Green Grape		19.1576	0.0978354		19.5667	0.5
Green Grape		20.1745	0.0877459		19.5	0.4
strawberry		7.77679	0.0679192		6.36667	0.3
strawberry		10.8545	0.032362		11.6	0.4
strawberry		11.2831	0.0427711		12.0333	0.2
strawberry		7.8999	0.0991328		8.36667	0.7
strawberry		7.39149	0.205571		8.46667	0.2
strawberry		7.94044	0.0374435		7.86667	0.6
strawberry		9.03865	0.238253		7.96667	0.7
Blueberry		8.45056	0.0787588		9.33333	0.2
Blueberry		12.6181	1.16125		11.4667	0.4
Blueberry		10.1104	0.443877		10.7667	0.5
Blueberry		9.17889	0.518606		8.86667	0.2
Blueberry		10.1094	0.074988		10.2333	0.2
Blueberry		12.1194	0.653728		11.6667	0.3
Blueberry		8.82344	0.176868		9.23333	0.2
